# Supplementary material for: Community Perceptions of Person-Centered Maternity Care in Migori County, Kenya
Source: Front Glob Womens Health. 2021 Oct 8;2:668405. doi: 10.3389/fgwh.2021.668405 (PMC8593945; doi:10.3389/fgwh.2021.668405)
Supplement: Supplementary file 1 [file Table_1.XLSX]

## Sheet: Appendix 1
	Appendix 1. Distribution of PCMC Variables
	Instructions: If female respondent: I am going to ask you some questions about what you think of the services in the health facilities women usually go to deliver in this community. Don't worry if you have not delivered in a health facility before. We want to know what you think so please answer based on what you have seen or heard about the experiences of family members, friends or others. If ma…
Item No.	PCMC Variables	No.	%
1	Do the doctors, nurses, or other staff at the facility treat women with respect?
	0 No, never	10	5.1
	1 Yes, a few times	46	23.2
	2 Yes, most of the time	62	31.3
	3 Yes, all the time	80	40.4
2	Do the doctors, nurses, and other staff at the facility treat women in a friendly manner?
	0 No, never	15	7.6
	1 Yes, a few times	43	21.7
	2 Yes, most of the time	63	31.8
	3 Yes, all the time	77	38.9
3	Are women treated roughly like pushed, beaten, slapped, pinched, physically restrained, or gagged when they are delivering in the health facility?
	0 Yes, many times	4	2
	1 Yes, a few times	11	5.6
	2 Yes, once	61	30.8
	3 No, never	122	61.6
4	Do the doctors, nurses, or other health providers shout at, scold, insult, threaten, or talk to women rudely?
	0 Yes, many times	8	4
	1 Yes, a few times	22	11.1
	2 Yes, once	66	33.3
	3 No, never	102	51.5
5	During examinations in the labor room, are women covered up with a cloth or blanket or screened with a curtain so that they do not feel exposed?
	0 No, never	27	13.6
	1 Yes, a few times	15	7.6
	2 Yes, most of the time	67	33.8
	3 Yes, all the time	89	44.9
6	Do you feel like women's health information is kept confidential at this facility?
	0 No, never	11	5.6
	1 Yes, a few times	27	13.6
	2 Yes, most of the time	69	34.8
	3 Yes, all the time	91	46
7	Do you think the doctors, nurses, or other health care providers introduce themselves to the women when they first see them?
	0 No, none of them	115	58.1
	1 Yes, a few of them	37	18.7
	2 Yes, most of the them	30	15.2
	3 Yes, all of them	16	8.1
8	Do the doctors, nurses, or other health care providers call women by their names?
	0 No, never	31	15.7
	1 Yes, a few times	56	28.3
	2 Yes, most of the time	52	26.3
	3 Yes, all the time	59	29.8
9	Do you feel like the doctors, nurses or other staff at the facility involve women and their families in decisions about her care?
	0 No, never	36	18.4
	1 Yes, a few times	43	21.9
	2 Yes, most of the time	52	26.5
	3 Yes, all the time	65	33.2
10	Do the doctors, nurses or other staff at the facility ask women's permission/consent before doing procedures on them?
	0 No, never	58	29.3
	1 Yes, a few times	37	18.7
	2 Yes, most of the time	60	30.3
	3 Yes, all the time	43	21.7
11	During the delivery, do you feel like women are able to be in the position of their choice?
	0 No, never	118	59.6
	1 Yes, a few times	15	7.6
	2 Yes, most of the time	44	22.2
	3 Yes, all the time	21	10.6
12	Do the doctors, nurses or other staff at the facility speak to women in a language they can understand?
	0 No, never	5	2.5
	1 Yes, a few times	24	12.1
	2 Yes, most of the time	50	25.3
	3 Yes, all the time	119	60.1
13	Do the doctors and nurses explain to women why they were doing examinations or procedures on them?
	0 No, never	44	22.2
	1 Yes, a few times	48	24.2
	2 Yes, most of the time	52	26.3
	3 Yes, all the time	54	27.3
14	Do the doctors and nurses explain to women why they were giving them any medicine?
	0 No, never	30	15.2
	1 Yes, a few times	30	15.2
	2 Yes, most of the time	62	31.3
	3 Yes, all the time	76	38.4
15	Do you feel women can ask the doctors, nurses or other staff at the facility any questions they have?
	0 No, never	30	15.2
	1 Yes, a few times	52	26.3
	2 Yes, most of the time	49	24.7
	3 Yes, all the time	67	33.8
16	How do you feel about the amount of time women wait when they arrive at the facility? Would you say the time they wait is very short, somewhat short, somewhat long, or very long?
	0 Very long	31	15.7
	1 Somewhat long	67	33.8
	2 Somewhat short	74	37.4
	3 Very short	26	13.1
17	Are women allowed to have someone they want to (from outside of staff at the facility, such as family or friends) stay with them during labor?
	0 No, never	35	17.8
	1 Yes, a few times	41	20.8
	2 Yes, most of the time	53	26.9
	3 Yes, all the time	68	34.5
18	Are women allowed to have someone they want to stay with them during delivery?
	0 No, never	127	64.1
	1 Yes, a few times	19	9.6
	2 Yes, most of the time	29	14.65
	3 Yes, all the time	23	11.6
19	Do the doctors and nurses at the facility talk to women about how they are feeling?
	0 No, never	14	7.1
	1 Yes, a few times	49	24.7
	2 Yes, most of the time	68	34.3
	3 Yes, all the time	67	33.8
20	Do the doctors, nurses or other staff at the facility try to understand women's anxieties and fears?
	0 No, never	50	25.5
	1 Yes, a few times	47	24
	2 Yes, most of the time	56	28.6
	3 Yes, all the time	43	21.9
21	When women need help, do you feel the doctors, nurses or other staff at the facility paid attention?
	0 No, never	6	3
	1 Yes, a few times	40	20.2
	2 Yes, most of the time	66	33.3
	3 Yes, all the time	86	43.4
22	Do you feel the doctors, nurses or other staff at the facility took the best care of women?
	0 No, never	8	4
	1 Yes, a few times	31	15.7
	2 Yes, most of the time	76	38.4
	3 Yes, all the time	83	41.9
23	Do you feel the doctors or nurses do everything they can to help control women's pain?
	0 No, never	53	26.8
	1 Yes, a few times	41	20.7
	2 Yes, most of the time	56	28.3
	3 Yes, all the time	48	24.2
24	Do you feel you could completely trust the doctors, nurses or other staff at the facility with regards to you or your relative's care?
	0 No, never	13	6.6
	1 Yes, a few times	27	13.6
	2 Yes, most of the time	69	34.8
	3 Yes, all the time	89	44.9
25	Do you think there are enough health staff in the facility to care for women?
	0 No, never	44	22.2
	1 Yes, a few times	25	12.6
	2 Yes, most of the time	57	28.8
	3 Yes, all the time	72	36.4
26	Did you feel the health facility is crowded?
	0 Yes, many times	46	23.2
	1 Yes, a few times	37	18.7
	2 Yes, once	50	25.3
	3 No, never	65	32.8
27	Would you say the facility was very clean, clean, dirty, or very dirty?
	0 Very dirty	2	1
	1 Dirty	16	8.1
	2 Clean	132	66.7
	3 Very clean	48	24.2
28	Is there water in the facility?
	0 No, never	4	2
	1 Yes, a few times	30	15.2
	2 Yes, most of the time	56	28.3
	3 Yes, all the time	108	54.5
29	Is there electricity in the facility?
	0 No, never	17	8.6
	1 Yes, a few times	24	12.1
	2 Yes, most of the time	64	32.3
	3 Yes, all the time	93	47
30	Is the health facility safe?
	0 No, never	4	2
	1 Yes, a few times	13	6.6
	2 Yes, most of the time	64	32.3
	3 Yes, all the time	117	59.1

## Sheet: Appendix 2
Appendix 2. Bivariate Statistics of Predictor Variables on the PCMC Sub-scale Scores
	Dignity and Respect Sub-score						Communication and Autonomy Sub-score						Supportive Care Sub-score
	Crosstabs		OLS regression				Crosstabs		OLS regression				Crosstabs		OLS Regression
Predictor Variables	Mean	SD	Coeff.	[95% Conf. Interval]		P-value	Mean	SD	Coeff.	[95% Conf. Interval]		P-value	Mean	SD	Coeff.	[95% Conf. Interval]		P-value
Age
20 to 29 years (Reference Group)	72.1	20.7	0				53.6	21.6	0				60.7	14.7	0
30 to 39 years	78.1	15.3	6	-0.83	13	0.085	57.6	18.4	4	-3.6	12	0.299	66.2	13.4	5.5	0.18	11	0.043
40 to 49 years	74.7	20.8	2.5	-5.1	10	0.513	52.8	24.5	-0.85	-9.5	7.8	0.848	62	17	1.3	-4.8	7.4	0.675
50 to 69 years	60.7	19.6	-11	-20	-2.4	0.013	36.3	19.9	-17	-27	-7.2	0.001	55	13.9	-5.6	-13	1.4	0.118
Sex
Female (Reference Group)	72.1	21.1	0				47.9	22.5	0				60.2	13.9	0
Male	74.5	18.1	2.5	-3.1	8	0.386	55.8	20.8	8	1.8	14	0.012	63.9	15.5	3.7	-0.65	8	0.095
Relation to woman
Partner/Husband (Reference Group)	74.5	18.3	0				55.5	20.8	0				63.7	15.6	0
Mother/ Mother-in-law	70.7	21.4	-3.7	-10	2.6	0.246	47.7	23.7	-7.8	-15	-0.67	0.032	61.1	15.2	-2.6	-7.5	2.4	0.311
Sister-in-law/Friend-neighbour/Other	75.2	19.1	0.71	-7.1	8.5	0.857	51.1	20.7	-4.4	-13	4.3	0.321	60.3	11.9	-3.4	-9.4	2.7	0.276
Education
No school/Primary (Reference Group)	71.8	22.7	0				50.5	24.8	0				61.4	17.4	0
Post-primary/vocational/Secondary	72.5	18.9	0.67	-6.3	7.7	0.85	50.7	22.3	0.16	-7.7	8	0.969	60.1	14.1	-1.2	-6.6	4.1	0.651
College or above	75.8	17.4	4.03	-2.8	11	0.245	56.2	18.7	5.7	-2	13	0.143	65.4	13.6	4	-1.3	9.3	0.135
Literacy: reading
No, cannot read; Yes, but with some difficulty (Reference Group)	68.8	20.5	0				41.9	21.7	0				56.4	13,9	0
Yes, very well	75.5	18.5	6.6	0.69	13	0.029	57.1	20.3	15.3	8.8	22	0	64.9	14,7	8.5	4	13	0
Literacy: writing
No, cannot write; Yes, but with some difficulty (Reference Group)	69.7	20.2	0				43	22.6	0				57.1	13.8	0
Yes, very well	75.2	18.7	5.5	-0.43	11	0.069	56.9	20.1	14	7.4	20	0	64.7	14.9	7.7	3.1	12	0.001
Income
Less than 5000 Ksh (Reference Group)	82.2	15.7	0				62.9	18.7	0				69.3	14.3	0
More than 5000 Ksh	75.2	16.4	-7	-16	1.8	0.117	58.5	20.1	-4.3	-14	5.4	0.381	62.4	14	-6.9	-14	-0.12	0.046
Refused to Answer	70.8	20.3	-11	-19	-4.1	0.002	63	24.8	-15	-23	-6.6	0	68.9	4.8	-8.6	-14	-2.9	0.003
Work for Pay
No	70.7	20.2	0				47.6	21.7	0				60.4	15.2	0
Yes	78.1	17	7.4	1.9	13	0.008	60.6	19.6	13	7	19	0	65.6	14.1	5.3	1	9.5	0.016
Religion
Catholic/Methodist/Presbytarian/Anglican (Reference Group)	70.9	17.9	0				46.2	20.2	0				60.5	14.4	0
Protestant/Pentecostal/Other Christian	76.4	19.6	5.6	-0.74	12	0.093	57.3	21.7	11	4	18	0.002	64	16.7	3.5	-1.4	8.5	0.16
Seventh Day Adventist	73.3	20.2	2.5	-4.8	9.7	0.504	55.6	21.8	9.4	1.3	17	0.023	63.2	12.4	2.7	-3	8.4	0.35
Muslim/Other Religion/ No Religion	72.2	22	1.4	-13	16	0.849	50	24.8	3.8	-12	20	0.631	61.4	16.9	0.93	-10	12	0.868
Tribe
Luo (Reference Group)	72.2	18.2	0				53.1	20	0				61.6	13	0
Other	75.4	21.3	2.9	-3.1	8.5	0.355	52.1	25.2	-1.1	-7.7	5.4	0.737	64.3	18.4	2.7	-1.8	7.2	0.243
Number of births
0 to 2 (Reference Group)	74.1	17.5	0				54.5	18.4	0				63.2	11.9	0
3 to 5	76.8	19.6	2.7	-4	9.5	0.426	56	21	1.5	-6.1	9.1	0.699	65.2	16.4	2	-3.3	7.2	0.46
more than 5	69.8	19.8	-4.2	-11	2.6	0.223	48.1	24.4	-6.4	-14	1.4	0.106	59.1	15.1	-4.1	-9.4	1.2	0.128
Number of children
0 to 2 (Reference Group)	73.7	19.3	0				53.8	19.7	0				62.6	13.1	0
3 to 5	75.2	18.9	1.5	-5	7.9	0.655	54.8	22.3	1	-6.3	8.3	0.785	64.3	16.1	1.7	-3.3	6.7	0.499
more than 5	71.1	19.8	-2.6	-9.7	4.5	0.472	48.8	23	-5	-13	3	0.218	59.7	15	-2.8	-8.3	2.7	0.31
Past facility delivery
No (Reference Group)	82.4	19.1	0				49.7	31.5	0				64.1	12.8	0
Yes	69.5	21.4	-13	-25	-1	0.034	47.6	21	-2.1	-16	11	0.758	59.2	14.3	-4.9	-14	4.4	0.303
unknown	74.7	17.9	-7.7	-19	3.6	0.181	55.5	20.8	5.8	-7	19	0.372	63.8	15.3	-0.25	-9.1	8.6	0.956
Current health status
Poor and Fair (Reference Group)	68.9	18.9	0				40.3	20.6	0				55.6	13.9	0
Good	73.1	20.5	4.2	-3.8	12	0.305	51.6	21.9	11	2.6	20	0.011	63	15.2	7.4	1.2	14	0.02
Very good and excellent	77.5	15.2	8.6	-0.52	18	0.064	62.9	17.7	23	13	32	0	65	14.1	9.3	2.3	16	0.01
