# Supplementary material for: Community Perceptions of Person-Centered Maternity Care in Migori County, Kenya
Source: Front Glob Womens Health. 2021 Oct 8;2:668405. doi: 10.3389/fgwh.2021.668405 (PMC8593945; doi:10.3389/fgwh.2021.668405)
Supplement: Supplementary file 2 [file Data_Sheet_1.XLS]

## Sheet: Sheet1
record_id	relationship_res	relationship_res_other	age	literacy_read	literacy_write	sex	marital_status	grade_completed	work_for_pay	religion	tribe	num_children	num_births	hf_birth	srh	gen_pcc_time	gen_pcc_introduce	gen_pcc_name	gen_pcc_respect	gen_pcc_friendly	gen_pcc_prviacy_vis	gen_pcc_info_confidential	gen_pcc_involvement	gen_pcc_permission	gen_pcc_position_choice	gen_pcc_language	gen_pcc_explain_exams	gen_pcc_explain_meds	gen_pcc_feeling	gen_pcc_anxieties	gen_pcc_questions	gen_pcc_support_labor	gen_pcc_support_del	gen_pcc_attention_help	gen_pcc_controlpain	gen_pcc_abuse_verbal	gen_pcc_abuse_physical	gen_pcc_enoughstaff	gen_pcc_bestcare	gen_pcc_trust	gen_pcc_crowded	gen_pcc_clean	gen_pcc_water	gen_pcc_electricity	gen_pcc_safe
2	1 Partner-Husband		30	2 Yes, Very well	2 Yes, Very well	1 Male	3 Married	6	1 Yes	2 Protestant/Pentecostal	7 Kisi	1	1		3 Good	1 Somewhat short	0 No, none of them	3 Yes, all the time	1 Yes, a few times	1 Yes, a few times	3 Yes, all the time	3 Yes, all the time	1 Yes, a few times	2 Yes, most of the time	8 Dont know	3 Yes, all the time	0 No, never	0 No, never	1 Yes, a few times	1 Yes, a few times	1 Yes, a few times	2 Yes, most of the time	0 No, never	1 Yes, a few times	0 No, never	0 No, never	0 No, never	3 Yes, all the time	1 Yes, a few times	2 Yes, most of the time	1 Yes, a few times	1 Dirty	2 Yes, most of the time	3 Yes, all the time	3 Yes, all the time
3	1 Partner-Husband		65	1 Yes, but with some difficulty	1 Yes, but with some difficulty	1 Male	3 Married	2	0 No	1 Methodist/Presby/Anglican	0 Luo	6	7		3 Good	1 Somewhat short	1 Yes, a few of them	2 Yes, most of the time	1 Yes, a few times	1 Yes, a few times	2 Yes, most of the time	2 Yes, most of the time	0 No, never	1 Yes, a few times	0 No, never	2 Yes, most of the time	2 Yes, most of the time	2 Yes, most of the time	2 Yes, most of the time	0 No, never	0 No, never	1 Yes, a few times	0 No, never	1 Yes, a few times	2 Yes, most of the time	1 Yes, a few times	1 Yes, a few times	2 Yes, most of the time	2 Yes, most of the time	2 Yes, most of the time	2 Yes, most of the time	2 Clean	2 Yes, most of the time	2 Yes, most of the time	2 Yes, most of the time
4	3 Mother		40	1 Yes, but with some difficulty	2 Yes, Very well	0 Female	3 Married	4	0 No	3 Seventh Day Adventist	0 Luo	5	5	1 Yes	1 Poor	3 Very long	0 No, none of them	1 Yes, a few times	1 Yes, a few times	1 Yes, a few times	0 No, never	0 No, never	0 No, never	3 Yes, all the time	0 No, never	1 Yes, a few times	0 No, never	1 Yes, a few times	0 No, never	0 No, never	1 Yes, a few times	2 Yes, most of the time	2 Yes, most of the time	1 Yes, a few times	0 No, never	1 Yes, a few times	1 Yes, a few times	0 No, never	0 No, never	1 Yes, a few times	1 Yes, a few times	2 Clean	2 Yes, most of the time	1 Yes, a few times	2 Yes, most of the time
5	1 Partner-Husband		29	2 Yes, Very well	2 Yes, Very well	1 Male	3 Married	5	0 No	0 Catholic	0 Luo	2	2		2 Fair	2 Somewhat long	0 No, none of them	0 No, never	0 No, never	1 Yes, a few times	8 Dont know	1 Yes, a few times	1 Yes, a few times	1 Yes, a few times	0 No, never	3 Yes, all the time	3 Yes, all the time	3 Yes, all the time	3 Yes, all the time	8 Dont know	1 Yes, a few times	2 Yes, most of the time	0 No, never	2 Yes, most of the time	2 Yes, most of the time	0 No, never	0 No, never	0 No, never	2 Yes, most of the time	0 No, never	0 No, never	2 Clean	1 Yes, a few times	2 Yes, most of the time	2 Yes, most of the time
6	1 Partner-Husband		29	2 Yes, Very well	2 Yes, Very well	1 Male	3 Married	4	0 No	0 Catholic	0 Luo	2	2		2 Fair	2 Somewhat long	0 No, none of them	0 No, never	2 Yes, most of the time	2 Yes, most of the time	2 Yes, most of the time	2 Yes, most of the time	2 Yes, most of the time	2 Yes, most of the time	0 No, never	2 Yes, most of the time	2 Yes, most of the time	2 Yes, most of the time	1 Yes, a few times	8 Dont know	8 Dont know	2 Yes, most of the time	2 Yes, most of the time	2 Yes, most of the time	2 Yes, most of the time	0 No, never	0 No, never	1 Yes, a few times	1 Yes, a few times	1 Yes, a few times	1 Yes, a few times	2 Clean	1 Yes, a few times	2 Yes, most of the time	1 Yes, a few times
7	9 Other (specify)___________	aunty	31	2 Yes, Very well	2 Yes, Very well	0 Female	3 Married	5	1 Yes	2 Protestant/Pentecostal	0 Luo	2	2	1 Yes	3 Good	3 Very long	1 Yes, a few of them	1 Yes, a few times	1 Yes, a few times	2 Yes, most of the time	3 Yes, all the time	0 No, never	1 Yes, a few times	1 Yes, a few times	0 No, never	3 Yes, all the time	1 Yes, a few times	8 Dont know	1 Yes, a few times	1 Yes, a few times	3 Yes, all the time	2 Yes, most of the time	2 Yes, most of the time	2 Yes, most of the time	1 Yes, a few times	0 No, never	0 No, never	0 No, never	8 Dont know	3 Yes, all the time	0 No, never	2 Clean	2 Yes, most of the time	3 Yes, all the time	3 Yes, all the time
8	2 Mother in Law		45	0 No, cannot read	0 No, cannot read	0 Female	4 Widowed	1	0 No	5 Muslim	8 Kuria	8	10	1 Yes	2 Fair	1 Somewhat short	0 No, none of them	0 No, never	2 Yes, most of the time	3 Yes, all the time	0 No, never	2 Yes, most of the time	2 Yes, most of the time	0 No, never	0 No, never	3 Yes, all the time	0 No, never	1 Yes, a few times	2 Yes, most of the time	1 Yes, a few times	3 Yes, all the time	2 Yes, most of the time	1 Yes, a few times	2 Yes, most of the time	2 Yes, most of the time	2 Yes, most of the time	2 Yes, most of the time	2 Yes, most of the time	2 Yes, most of the time	2 Yes, most of the time	0 No, never	3 Very clean	2 Yes, most of the time	3 Yes, all the time	3 Yes, all the time
9	4 Sister/Sister in law		22 years.	2 Yes, Very well	2 Yes, Very well	0 Female	3 Married	4	0 No	3 Seventh Day Adventist	0 Luo	1	1	1 Yes	3 Good	2 Somewhat long	0 No, none of them	1 Yes, a few times	2 Yes, most of the time	2 Yes, most of the time	3 Yes, all the time	3 Yes, all the time	1 Yes, a few times	1 Yes, a few times	1 Yes, a few times	8 Dont know	1 Yes, a few times	1 Yes, a few times	2 Yes, most of the time	2 Yes, most of the time	2 Yes, most of the time	1 Yes, a few times	0 No, never	2 Yes, most of the time	2 Yes, most of the time	1 Yes, a few times	0 No, never	2 Yes, most of the time	2 Yes, most of the time	3 Yes, all the time	2 Yes, most of the time	2 Clean	2 Yes, most of the time	2 Yes, most of the time	2 Yes, most of the time
10	4 Sister/Sister in law		22	2 Yes, Very well	2 Yes, Very well	0 Female	1 Single	4	0 No	3 Seventh Day Adventist	0 Luo	0	0		4 Very Good	2 Somewhat long	1 Yes, a few of them	2 Yes, most of the time	2 Yes, most of the time	2 Yes, most of the time	2 Yes, most of the time	2 Yes, most of the time	1 Yes, a few times	1 Yes, a few times	0 No, never	2 Yes, most of the time	2 Yes, most of the time	2 Yes, most of the time	2 Yes, most of the time	1 Yes, a few times	1 Yes, a few times	2 Yes, most of the time	0 No, never	2 Yes, most of the time	2 Yes, most of the time	1 Yes, a few times	1 Yes, a few times	3 Yes, all the time	2 Yes, most of the time	3 Yes, all the time	1 Yes, a few times	2 Clean	2 Yes, most of the time	2 Yes, most of the time	3 Yes, all the time
11	1 Partner-Husband		46	1 Yes, but with some difficulty	1 Yes, but with some difficulty	1 Male	3 Married	4	1 Yes	1 Methodist/Presby/Anglican	0 Luo	7	9		1 Poor	1 Somewhat short	0 No, none of them	1 Yes, a few times	1 Yes, a few times	1 Yes, a few times	3 Yes, all the time	1 Yes, a few times	1 Yes, a few times	0 No, never	0 No, never	1 Yes, a few times	0 No, never	0 No, never	0 No, never	0 No, never	0 No, never	3 Yes, all the time	3 Yes, all the time	1 Yes, a few times	1 Yes, a few times	1 Yes, a few times	1 Yes, a few times	3 Yes, all the time	1 Yes, a few times	1 Yes, a few times	3 Yes, all the time	1 Dirty	1 Yes, a few times	8 Dont know	2 Yes, most of the time
12	1 Partner-Husband		48	2 Yes, Very well	2 Yes, Very well	1 Male	3 Married	2	0 No	2 Protestant/Pentecostal	0 Luo	3	14		3 Good	2 Somewhat long	0 No, none of them	2 Yes, most of the time	1 Yes, a few times	1 Yes, a few times	1 Yes, a few times	1 Yes, a few times	0 No, never	0 No, never	0 No, never	2 Yes, most of the time	0 No, never	0 No, never	0 No, never	1 Yes, a few times	0 No, never	2 Yes, most of the time	0 No, never	1 Yes, a few times	0 No, never	1 Yes, a few times	1 Yes, a few times	1 Yes, a few times	1 Yes, a few times	1 Yes, a few times	2 Yes, most of the time	1 Dirty	2 Yes, most of the time	2 Yes, most of the time	2 Yes, most of the time
13	4 Sister/Sister in law		32	2 Yes, Very well	2 Yes, Very well	0 Female	3 Married	2	0 No	3 Seventh Day Adventist	0 Luo	5	5	1 Yes	1 Poor	1 Somewhat short	0 No, none of them	3 Yes, all the time	3 Yes, all the time	3 Yes, all the time	3 Yes, all the time	8 Dont know	1 Yes, a few times	3 Yes, all the time	0 No, never	3 Yes, all the time	3 Yes, all the time	3 Yes, all the time	2 Yes, most of the time	3 Yes, all the time	2 Yes, most of the time	2 Yes, most of the time	1 Yes, a few times	2 Yes, most of the time	1 Yes, a few times	0 No, never	0 No, never	0 No, never	2 Yes, most of the time	2 Yes, most of the time	2 Yes, most of the time	2 Clean	2 Yes, most of the time	0 No, never	1 Yes, a few times
14	1 Partner-Husband		28	2 Yes, Very well	1 Yes, but with some difficulty	1 Male	3 Married	2	1 Yes	1 Methodist/Presby/Anglican	8 Kuria	2	2		3 Good	1 Somewhat short	0 No, none of them	0 No, never	1 Yes, a few times	0 No, never	1 Yes, a few times	8 Dont know	1 Yes, a few times	8 Dont know	8 Dont know	1 Yes, a few times	1 Yes, a few times	1 Yes, a few times	2 Yes, most of the time	0 No, never	0 No, never	1 Yes, a few times	2 Yes, most of the time	1 Yes, a few times	1 Yes, a few times	1 Yes, a few times	1 Yes, a few times	1 Yes, a few times	1 Yes, a few times	1 Yes, a few times	1 Yes, a few times	2 Clean	1 Yes, a few times	1 Yes, a few times	1 Yes, a few times
15	1 Partner-Husband		28	2 Yes, Very well	2 Yes, Very well	1 Male	3 Married	2	0 No	2 Protestant/Pentecostal	8 Kuria	2	2		3 Good	2 Somewhat long	2 Yes, most of them	2 Yes, most of the time	2 Yes, most of the time	2 Yes, most of the time	2 Yes, most of the time	2 Yes, most of the time	2 Yes, most of the time	2 Yes, most of the time	2 Yes, most of the time	1 Yes, a few times	1 Yes, a few times	2 Yes, most of the time	3 Yes, all the time	1 Yes, a few times	1 Yes, a few times	1 Yes, a few times	2 Yes, most of the time	1 Yes, a few times	1 Yes, a few times	2 Yes, most of the time	2 Yes, most of the time	1 Yes, a few times	2 Yes, most of the time	1 Yes, a few times	1 Yes, a few times	2 Clean	1 Yes, a few times	1 Yes, a few times	1 Yes, a few times
18	1 Partner-Husband		41	2 Yes, Very well	2 Yes, Very well	1 Male	3 Married	5	1 Yes	3 Seventh Day Adventist	0 Luo	5	5		3 Good	0 Very short or dont wait	3 Yes, all of them	3 Yes, all the time	3 Yes, all the time	3 Yes, all the time	3 Yes, all the time	3 Yes, all the time	3 Yes, all the time	3 Yes, all the time	3 Yes, all the time	3 Yes, all the time	3 Yes, all the time	3 Yes, all the time	3 Yes, all the time	3 Yes, all the time	3 Yes, all the time	1 Yes, a few times	3 Yes, all the time	3 Yes, all the time	3 Yes, all the time	0 No, never	0 No, never	3 Yes, all the time	3 Yes, all the time	3 Yes, all the time	3 Yes, all the time	3 Very clean	3 Yes, all the time	3 Yes, all the time	3 Yes, all the time
19	2 Mother in Law		37	2 Yes, Very well	2 Yes, Very well	0 Female	3 Married	4	0 No	3 Seventh Day Adventist	0 Luo	6	6	1 Yes	2 Fair	1 Somewhat short	1 Yes, a few of them	1 Yes, a few times	1 Yes, a few times	1 Yes, a few times	3 Yes, all the time	1 Yes, a few times	3 Yes, all the time	1 Yes, a few times	0 No, never	3 Yes, all the time	3 Yes, all the time	3 Yes, all the time	1 Yes, a few times	2 Yes, most of the time	3 Yes, all the time	3 Yes, all the time	0 No, never	3 Yes, all the time	8 Dont know	0 No, never	0 No, never	8 Dont know	2 Yes, most of the time	2 Yes, most of the time	0 No, never	2 Clean	3 Yes, all the time	3 Yes, all the time	3 Yes, all the time
20	3 Mother		39	0 No, cannot read	0 No, cannot read	0 Female	3 Married	2	1 Yes	0 Catholic	2 Luhya	5	5	1 Yes	3 Good	2 Somewhat long	0 No, none of them	1 Yes, a few times	1 Yes, a few times	1 Yes, a few times	0 No, never	2 Yes, most of the time	1 Yes, a few times	0 No, never	0 No, never	3 Yes, all the time	2 Yes, most of the time	3 Yes, all the time	3 Yes, all the time	2 Yes, most of the time	1 Yes, a few times	2 Yes, most of the time	0 No, never	1 Yes, a few times	1 Yes, a few times	0 No, never	0 No, never	1 Yes, a few times	1 Yes, a few times	2 Yes, most of the time	0 No, never	2 Clean	0 No, never	1 Yes, a few times	2 Yes, most of the time
21	2 Mother in Law		40	1 Yes, but with some difficulty	1 Yes, but with some difficulty	0 Female	3 Married	1	0 No	0 Catholic	8 Kuria	7	9	1 Yes	2 Fair	0 Very short or dont wait	0 No, none of them	1 Yes, a few times	3 Yes, all the time	3 Yes, all the time	3 Yes, all the time	3 Yes, all the time	1 Yes, a few times	8 Dont know	0 No, never	3 Yes, all the time	2 Yes, most of the time	2 Yes, most of the time	2 Yes, most of the time	1 Yes, a few times	0 No, never	3 Yes, all the time	0 No, never	2 Yes, most of the time	1 Yes, a few times	0 No, never	0 No, never	0 No, never	1 Yes, a few times	1 Yes, a few times	0 No, never	2 Clean	1 Yes, a few times	8 Dont know	2 Yes, most of the time
22	1 Partner-Husband		39	2 Yes, Very well	2 Yes, Very well	1 Male	3 Married	5	0 No	0 Catholic	0 Luo	2	2		3 Good	8 Dont know	3 Yes, all of them	1 Yes, a few times	1 Yes, a few times	1 Yes, a few times	1 Yes, a few times	2 Yes, most of the time	3 Yes, all the time	2 Yes, most of the time	0 No, never	1 Yes, a few times	1 Yes, a few times	3 Yes, all the time	2 Yes, most of the time	0 No, never	2 Yes, most of the time	0 No, never	0 No, never	2 Yes, most of the time	0 No, never	0 No, never	0 No, never	8 Dont know	2 Yes, most of the time	3 Yes, all the time	0 No, never	3 Very clean	8 Dont know	3 Yes, all the time	3 Yes, all the time
23	3 Mother		48	2 Yes, Very well	2 Yes, Very well	0 Female	3 Married	2	1 Yes	2 Protestant/Pentecostal	7 Kisi	more than 16	6	1 Yes	3 Good	1 Somewhat short	0 No, none of them	0 No, never	3 Yes, all the time	3 Yes, all the time	3 Yes, all the time	3 Yes, all the time	3 Yes, all the time	2 Yes, most of the time	0 No, never	3 Yes, all the time	3 Yes, all the time	3 Yes, all the time	3 Yes, all the time	8 Dont know	2 Yes, most of the time	3 Yes, all the time	0 No, never	3 Yes, all the time	3 Yes, all the time	0 No, never	0 No, never	3 Yes, all the time	3 Yes, all the time	3 Yes, all the time	3 Yes, all the time	2 Clean	3 Yes, all the time	2 Yes, most of the time	3 Yes, all the time
24	1 Partner-Husband		25	2 Yes, Very well	2 Yes, Very well	1 Male	3 Married	6	1 Yes	3 Seventh Day Adventist	0 Luo	1	1		3 Good	8 Dont know	3 Yes, all of them	1 Yes, a few times	3 Yes, all the time	3 Yes, all the time	3 Yes, all the time	0 No, never	3 Yes, all the time	3 Yes, all the time	0 No, never	3 Yes, all the time	3 Yes, all the time	3 Yes, all the time	1 Yes, a few times	0 No, never	8 Dont know	3 Yes, all the time	0 No, never	1 Yes, a few times	1 Yes, a few times	0 No, never	0 No, never	3 Yes, all the time	3 Yes, all the time	1 Yes, a few times	0 No, never	2 Clean	8 Dont know	3 Yes, all the time	3 Yes, all the time
25	1 Partner-Husband		40	2 Yes, Very well	2 Yes, Very well	1 Male	3 Married	2	0 No	3 Seventh Day Adventist	2 Luhya	6	6		3 Good	2 Somewhat long	1 Yes, a few of them	1 Yes, a few times	3 Yes, all the time	3 Yes, all the time	8 Dont know	8 Dont know	1 Yes, a few times	8 Dont know	8 Dont know	2 Yes, most of the time	1 Yes, a few times	2 Yes, most of the time	2 Yes, most of the time	1 Yes, a few times	2 Yes, most of the time	3 Yes, all the time	3 Yes, all the time	2 Yes, most of the time	3 Yes, all the time	0 No, never	2 Yes, most of the time	1 Yes, a few times	2 Yes, most of the time	2 Yes, most of the time	2 Yes, most of the time	2 Clean	2 Yes, most of the time	2 Yes, most of the time	2 Yes, most of the time
26	4 Sister/Sister in law		20	2 Yes, Very well	2 Yes, Very well	0 Female	1 Single	4	0 No	3 Seventh Day Adventist	0 Luo	1	1	1 Yes	3 Good	3 Very long	0 No, none of them	3 Yes, all the time	1 Yes, a few times	0 No, never	0 No, never	1 Yes, a few times	1 Yes, a few times	1 Yes, a few times	1 Yes, a few times	2 Yes, most of the time	0 No, never	0 No, never	2 Yes, most of the time	2 Yes, most of the time	3 Yes, all the time	3 Yes, all the time	1 Yes, a few times	2 Yes, most of the time	3 Yes, all the time	3 Yes, all the time	3 Yes, all the time	3 Yes, all the time	2 Yes, most of the time	0 No, never	3 Yes, all the time	2 Clean	3 Yes, all the time	1 Yes, a few times	3 Yes, all the time
27	1 Partner-Husband		31 years	2 Yes, Very well	2 Yes, Very well	1 Male	3 Married	2	1 Yes	4 Other Christian	0 Luo	2	2		3 Good	2 Somewhat long	0 No, none of them	8 Dont know	2 Yes, most of the time	2 Yes, most of the time	8 Dont know	3 Yes, all the time	2 Yes, most of the time	1 Yes, a few times	8 Dont know	3 Yes, all the time	8 Dont know	2 Yes, most of the time	8 Dont know	8 Dont know	2 Yes, most of the time	1 Yes, a few times	0 No, never	3 Yes, all the time	1 Yes, a few times	8 Dont know	0 No, never	3 Yes, all the time	8 Dont know	2 Yes, most of the time	3 Yes, all the time	2 Clean	3 Yes, all the time	3 Yes, all the time	3 Yes, all the time
28	1 Partner-Husband		30	2 Yes, Very well	2 Yes, Very well	1 Male	3 Married	2	1 Yes	3 Seventh Day Adventist	0 Luo	1	2		3 Good	2 Somewhat long	8 Dont know	3 Yes, all the time	2 Yes, most of the time	2 Yes, most of the time	8 Dont know	2 Yes, most of the time	2 Yes, most of the time	2 Yes, most of the time	8 Dont know	8 Dont know	8 Dont know	8 Dont know	8 Dont know	8 Dont know	8 Dont know	2 Yes, most of the time	2 Yes, most of the time	8 Dont know	8 Dont know	2 Yes, most of the time	8 Dont know	2 Yes, most of the time	2 Yes, most of the time	2 Yes, most of the time	2 Yes, most of the time	2 Clean	2 Yes, most of the time	2 Yes, most of the time	2 Yes, most of the time
29	1 Partner-Husband		23	1 Yes, but with some difficulty	1 Yes, but with some difficulty	1 Male	3 Married	2	1 Yes	6 Other religion	0 Luo	2	2		2 Fair	2 Somewhat long	0 No, none of them	0 No, never	2 Yes, most of the time	2 Yes, most of the time	8 Dont know	2 Yes, most of the time	1 Yes, a few times	2 Yes, most of the time	0 No, never	1 Yes, a few times	0 No, never	2 Yes, most of the time	2 Yes, most of the time	0 No, never	2 Yes, most of the time	3 Yes, all the time	0 No, never	3 Yes, all the time	0 No, never	0 No, never	0 No, never	0 No, never	2 Yes, most of the time	2 Yes, most of the time	3 Yes, all the time	2 Clean	2 Yes, most of the time	2 Yes, most of the time	2 Yes, most of the time
30	1 Partner-Husband		29	2 Yes, Very well	2 Yes, Very well	1 Male	3 Married	4	0 No	0 Catholic	8 Kuria	4	4		4 Very Good	1 Somewhat short	0 No, none of them	0 No, never	8 Dont know	1 Yes, a few times	1 Yes, a few times	3 Yes, all the time	2 Yes, most of the time	0 No, never	0 No, never	3 Yes, all the time	0 No, never	2 Yes, most of the time	0 No, never	0 No, never	0 No, never	1 Yes, a few times	2 Yes, most of the time	2 Yes, most of the time	2 Yes, most of the time	1 Yes, a few times	0 No, never	2 Yes, most of the time	1 Yes, a few times	2 Yes, most of the time	0 No, never	3 Very clean	2 Yes, most of the time	2 Yes, most of the time	2 Yes, most of the time
31	1 Partner-Husband		35	2 Yes, Very well	2 Yes, Very well	1 Male	3 Married	5	1 Yes	0 Catholic	0 Luo	5	2		3 Good	2 Somewhat long	1 Yes, a few of them	1 Yes, a few times	1 Yes, a few times	2 Yes, most of the time	1 Yes, a few times	1 Yes, a few times	1 Yes, a few times	1 Yes, a few times	0 No, never	2 Yes, most of the time	1 Yes, a few times	1 Yes, a few times	2 Yes, most of the time	1 Yes, a few times	1 Yes, a few times	2 Yes, most of the time	0 No, never	2 Yes, most of the time	2 Yes, most of the time	1 Yes, a few times	0 No, never	2 Yes, most of the time	2 Yes, most of the time	3 Yes, all the time	1 Yes, a few times	2 Clean	3 Yes, all the time	3 Yes, all the time	2 Yes, most of the time
32	4 Sister/Sister in law		30	2 Yes, Very well	2 Yes, Very well	0 Female	1 Single	6	1 Yes	3 Seventh Day Adventist	7 Kisi	1	1	1 Yes	3 Good	2 Somewhat long	0 No, none of them	2 Yes, most of the time	2 Yes, most of the time	3 Yes, all the time	2 Yes, most of the time	2 Yes, most of the time	0 No, never	0 No, never	0 No, never	3 Yes, all the time	8 Dont know	2 Yes, most of the time	3 Yes, all the time	1 Yes, a few times	2 Yes, most of the time	2 Yes, most of the time	0 No, never	2 Yes, most of the time	2 Yes, most of the time	1 Yes, a few times	0 No, never	1 Yes, a few times	1 Yes, a few times	2 Yes, most of the time	0 No, never	2 Clean	2 Yes, most of the time	2 Yes, most of the time	3 Yes, all the time
33	4 Sister/Sister in law		28yrs	2 Yes, Very well	2 Yes, Very well	0 Female	1 Single	5	0 No	2 Protestant/Pentecostal	0 Luo	0	0		3 Good	0 Very short or dont wait	0 No, none of them	1 Yes, a few times	3 Yes, all the time	3 Yes, all the time	1 Yes, a few times	3 Yes, all the time	3 Yes, all the time	1 Yes, a few times	0 No, never	1 Yes, a few times	1 Yes, a few times	3 Yes, all the time	1 Yes, a few times	3 Yes, all the time	3 Yes, all the time	1 Yes, a few times	0 No, never	3 Yes, all the time	1 Yes, a few times	0 No, never	0 No, never	3 Yes, all the time	3 Yes, all the time	3 Yes, all the time	0 No, never	3 Very clean	3 Yes, all the time	3 Yes, all the time	3 Yes, all the time
34	1 Partner-Husband		42 years	2 Yes, Very well	2 Yes, Very well	1 Male	3 Married	4	1 Yes	3 Seventh Day Adventist	0 Luo	6	6		3 Good	2 Somewhat long	8 Dont know	2 Yes, most of the time	2 Yes, most of the time	3 Yes, all the time	8 Dont know	8 Dont know	1 Yes, a few times	0 No, never	8 Dont know	3 Yes, all the time	1 Yes, a few times	1 Yes, a few times	8 Dont know	8 Dont know	8 Dont know	1 Yes, a few times	0 No, never	2 Yes, most of the time	8 Dont know	1 Yes, a few times	8 Dont know	3 Yes, all the time	8 Dont know	2 Yes, most of the time	3 Yes, all the time	2 Clean	0 No, never	2 Yes, most of the time	2 Yes, most of the time
35	1 Partner-Husband		40	2 Yes, Very well	2 Yes, Very well	1 Male	3 Married	5	1 Yes	3 Seventh Day Adventist	0 Luo	3	3		3 Good	2 Somewhat long	0 No, none of them	1 Yes, a few times	1 Yes, a few times	1 Yes, a few times	2 Yes, most of the time	1 Yes, a few times	0 No, never	0 No, never	0 No, never	2 Yes, most of the time	0 No, never	1 Yes, a few times	1 Yes, a few times	0 No, never	1 Yes, a few times	1 Yes, a few times	1 Yes, a few times	1 Yes, a few times	0 No, never	1 Yes, a few times	1 Yes, a few times	2 Yes, most of the time	1 Yes, a few times	1 Yes, a few times	1 Yes, a few times	2 Clean	3 Yes, all the time	3 Yes, all the time	2 Yes, most of the time
36	2 Mother in Law		52	1 Yes, but with some difficulty	1 Yes, but with some difficulty	0 Female	4 Widowed	2	0 No	3 Seventh Day Adventist	0 Luo	5	6	1 Yes	1 Poor	1 Somewhat short	0 No, none of them	0 No, never	1 Yes, a few times	1 Yes, a few times	3 Yes, all the time	3 Yes, all the time	0 No, never	0 No, never	0 No, never	2 Yes, most of the time	0 No, never	0 No, never	1 Yes, a few times	0 No, never	0 No, never	0 No, never	0 No, never	2 Yes, most of the time	0 No, never	1 Yes, a few times	1 Yes, a few times	1 Yes, a few times	2 Yes, most of the time	2 Yes, most of the time	2 Yes, most of the time	2 Clean	3 Yes, all the time	3 Yes, all the time	2 Yes, most of the time
37	3 Mother		35	2 Yes, Very well	2 Yes, Very well	0 Female	3 Married	2	0 No	3 Seventh Day Adventist	0 Luo	6	7	1 Yes	4 Very Good	2 Somewhat long	2 Yes, most of them	1 Yes, a few times	3 Yes, all the time	1 Yes, a few times	2 Yes, most of the time	2 Yes, most of the time	2 Yes, most of the time	2 Yes, most of the time	0 No, never	3 Yes, all the time	1 Yes, a few times	2 Yes, most of the time	1 Yes, a few times	2 Yes, most of the time	2 Yes, most of the time	1 Yes, a few times	0 No, never	1 Yes, a few times	1 Yes, a few times	1 Yes, a few times	0 No, never	0 No, never	3 Yes, all the time	2 Yes, most of the time	2 Yes, most of the time	2 Clean	2 Yes, most of the time	2 Yes, most of the time	2 Yes, most of the time
38	4 Sister/Sister in law		36 years	2 Yes, Very well	2 Yes, Very well	0 Female	3 Married	5	1 Yes	3 Seventh Day Adventist	0 Luo	3	3	1 Yes	3 Good	3 Very long	0 No, none of them	1 Yes, a few times	1 Yes, a few times	1 Yes, a few times	0 No, never	3 Yes, all the time	1 Yes, a few times	1 Yes, a few times	0 No, never	3 Yes, all the time	1 Yes, a few times	0 No, never	1 Yes, a few times	1 Yes, a few times	0 No, never	3 Yes, all the time	0 No, never	1 Yes, a few times	1 Yes, a few times	1 Yes, a few times	1 Yes, a few times	2 Yes, most of the time	2 Yes, most of the time	1 Yes, a few times	3 Yes, all the time	2 Clean	1 Yes, a few times	2 Yes, most of the time	2 Yes, most of the time
39	1 Partner-Husband		30	2 Yes, Very well	2 Yes, Very well	1 Male	3 Married	2	0 No	2 Protestant/Pentecostal	0 Luo	4	4		5 Excellent	2 Somewhat long	0 No, none of them	2 Yes, most of the time	3 Yes, all the time	2 Yes, most of the time	0 No, never	3 Yes, all the time	3 Yes, all the time	2 Yes, most of the time	0 No, never	3 Yes, all the time	2 Yes, most of the time	3 Yes, all the time	2 Yes, most of the time	2 Yes, most of the time	1 Yes, a few times	3 Yes, all the time	0 No, never	2 Yes, most of the time	1 Yes, a few times	0 No, never	0 No, never	1 Yes, a few times	1 Yes, a few times	2 Yes, most of the time	2 Yes, most of the time	2 Clean	2 Yes, most of the time	1 Yes, a few times	2 Yes, most of the time
40	9 Other (specify)___________	brother in law	23	2 Yes, Very well	2 Yes, Very well	1 Male	1 Single	2	0 No	2 Protestant/Pentecostal	0 Luo	0	0		3 Good	2 Somewhat long	0 No, none of them	3 Yes, all the time	1 Yes, a few times	1 Yes, a few times	0 No, never	8 Dont know	0 No, never	3 Yes, all the time	0 No, never	1 Yes, a few times	2 Yes, most of the time	3 Yes, all the time	3 Yes, all the time	2 Yes, most of the time	3 Yes, all the time	0 No, never	0 No, never	2 Yes, most of the time	2 Yes, most of the time	1 Yes, a few times	1 Yes, a few times	1 Yes, a few times	2 Yes, most of the time	2 Yes, most of the time	2 Yes, most of the time	1 Dirty	1 Yes, a few times	1 Yes, a few times	2 Yes, most of the time
41	1 Partner-Husband		32	2 Yes, Very well	2 Yes, Very well	1 Male	3 Married	4	0 No	6 Other religion	0 Luo	5	5		1 Poor	3 Very long	0 No, none of them	3 Yes, all the time	0 No, never	0 No, never	3 Yes, all the time	0 No, never	0 No, never	0 No, never	0 No, never	2 Yes, most of the time	2 Yes, most of the time	0 No, never	2 Yes, most of the time	1 Yes, a few times	0 No, never	0 No, never	0 No, never	2 Yes, most of the time	0 No, never	2 Yes, most of the time	1 Yes, a few times	0 No, never	0 No, never	0 No, never	0 No, never	2 Clean	2 Yes, most of the time	2 Yes, most of the time	0 No, never
42	2 Mother in Law		65	1 Yes, but with some difficulty	1 Yes, but with some difficulty	0 Female	3 Married	1	0 No	0 Catholic	0 Luo	7	7	1 Yes	3 Good	2 Somewhat long	1 Yes, a few of them	1 Yes, a few times	1 Yes, a few times	1 Yes, a few times	1 Yes, a few times	0 No, never	0 No, never	0 No, never	0 No, never	2 Yes, most of the time	1 Yes, a few times	2 Yes, most of the time	1 Yes, a few times	0 No, never	1 Yes, a few times	2 Yes, most of the time	0 No, never	1 Yes, a few times	1 Yes, a few times	1 Yes, a few times	1 Yes, a few times	1 Yes, a few times	1 Yes, a few times	2 Yes, most of the time	1 Yes, a few times	2 Clean	2 Yes, most of the time	3 Yes, all the time	2 Yes, most of the time
43	4 Sister/Sister in law		29	2 Yes, Very well	2 Yes, Very well	0 Female	1 Single	5	1 Yes	2 Protestant/Pentecostal	0 Luo	0	0		2 Fair	8 Dont know	3 Yes, all of them	3 Yes, all the time	8 Dont know	3 Yes, all the time	8 Dont know	3 Yes, all the time	8 Dont know	1 Yes, a few times	3 Yes, all the time	2 Yes, most of the time	2 Yes, most of the time	1 Yes, a few times	1 Yes, a few times	8 Dont know	8 Dont know	1 Yes, a few times	1 Yes, a few times	1 Yes, a few times	2 Yes, most of the time	0 No, never	0 No, never	2 Yes, most of the time	2 Yes, most of the time	2 Yes, most of the time	8 Dont know	2 Clean	1 Yes, a few times	1 Yes, a few times	1 Yes, a few times
44	9 Other (specify)___________	Daughter in-law	50 years	0 No, cannot read	0 No, cannot read	0 Female	3 Married	0	0 No	0 Catholic	8 Kuria	5	9	1 Yes	3 Good	1 Somewhat short	0 No, none of them	1 Yes, a few times	1 Yes, a few times	3 Yes, all the time	0 No, never	1 Yes, a few times	1 Yes, a few times	0 No, never	0 No, never	1 Yes, a few times	0 No, never	0 No, never	0 No, never	0 No, never	0 No, never	1 Yes, a few times	0 No, never	2 Yes, most of the time	1 Yes, a few times	1 Yes, a few times	1 Yes, a few times	1 Yes, a few times	1 Yes, a few times	1 Yes, a few times	2 Yes, most of the time	2 Clean	2 Yes, most of the time	2 Yes, most of the time	3 Yes, all the time
45	1 Partner-Husband		24	2 Yes, Very well	2 Yes, Very well	1 Male	3 Married	6	0 No	0 Catholic	0 Luo	1	1		4 Very Good	2 Somewhat long	0 No, none of them	0 No, never	2 Yes, most of the time	3 Yes, all the time	3 Yes, all the time	3 Yes, all the time	2 Yes, most of the time	2 Yes, most of the time	3 Yes, all the time	3 Yes, all the time	0 No, never	3 Yes, all the time	3 Yes, all the time	0 No, never	2 Yes, most of the time	0 No, never	0 No, never	3 Yes, all the time	0 No, never	0 No, never	0 No, never	0 No, never	3 Yes, all the time	3 Yes, all the time	2 Yes, most of the time	2 Clean	3 Yes, all the time	3 Yes, all the time	3 Yes, all the time
46	4 Sister/Sister in law		37	2 Yes, Very well	2 Yes, Very well	0 Female	3 Married	1	1 Yes	2 Protestant/Pentecostal	0 Luo	6	6	0 No	4 Very Good	1 Somewhat short	2 Yes, most of them	3 Yes, all the time	3 Yes, all the time	3 Yes, all the time	3 Yes, all the time	3 Yes, all the time	3 Yes, all the time	3 Yes, all the time	0 No, never	3 Yes, all the time	3 Yes, all the time	3 Yes, all the time	3 Yes, all the time	3 Yes, all the time	3 Yes, all the time	3 Yes, all the time	0 No, never	3 Yes, all the time	3 Yes, all the time	0 No, never	0 No, never	2 Yes, most of the time	3 Yes, all the time	3 Yes, all the time	0 No, never	2 Clean	3 Yes, all the time	1 Yes, a few times	3 Yes, all the time
47	1 Partner-Husband		33years	2 Yes, Very well	2 Yes, Very well	1 Male	3 Married	4	1 Yes	4 Other Christian	0 Luo	3	3		4 Very Good	3 Very long	0 No, none of them	1 Yes, a few times	1 Yes, a few times	1 Yes, a few times	2 Yes, most of the time	8 Dont know	1 Yes, a few times	0 No, never	0 No, never	3 Yes, all the time	1 Yes, a few times	1 Yes, a few times	8 Dont know	3 Yes, all the time	3 Yes, all the time	2 Yes, most of the time	0 No, never	1 Yes, a few times	1 Yes, a few times	1 Yes, a few times	1 Yes, a few times	0 No, never	1 Yes, a few times	1 Yes, a few times	3 Yes, all the time	1 Dirty	1 Yes, a few times	1 Yes, a few times	2 Yes, most of the time
48	3 Mother		40	1 Yes, but with some difficulty	1 Yes, but with some difficulty	0 Female	3 Married	1	0 No	2 Protestant/Pentecostal	2 Luhya	7	7	0 No	3 Good	2 Somewhat long	3 Yes, all of them	0 No, never	3 Yes, all the time	3 Yes, all the time	3 Yes, all the time	3 Yes, all the time	3 Yes, all the time	3 Yes, all the time	3 Yes, all the time	3 Yes, all the time	3 Yes, all the time	3 Yes, all the time	3 Yes, all the time	3 Yes, all the time	3 Yes, all the time	2 Yes, most of the time	2 Yes, most of the time	2 Yes, most of the time	2 Yes, most of the time	0 No, never	0 No, never	1 Yes, a few times	2 Yes, most of the time	3 Yes, all the time	3 Yes, all the time	1 Dirty	2 Yes, most of the time	2 Yes, most of the time	2 Yes, most of the time
50	1 Partner-Husband		62	1 Yes, but with some difficulty	1 Yes, but with some difficulty	1 Male	3 Married	2	0 No	0 Catholic	0 Luo	15	more than 16		3 Good	3 Very long	0 No, none of them	0 No, never	0 No, never	0 No, never	2 Yes, most of the time	1 Yes, a few times	0 No, never	0 No, never	0 No, never	2 Yes, most of the time	0 No, never	0 No, never	0 No, never	0 No, never	0 No, never	0 No, never	0 No, never	1 Yes, a few times	0 No, never	1 Yes, a few times	1 Yes, a few times	0 No, never	1 Yes, a few times	2 Yes, most of the time	0 No, never	2 Clean	3 Yes, all the time	2 Yes, most of the time	2 Yes, most of the time
51	1 Partner-Husband		40	2 Yes, Very well	2 Yes, Very well	1 Male	3 Married	6	1 Yes	0 Catholic	0 Luo	3	3		2 Fair	8 Dont know	8 Dont know	8 Dont know	8 Dont know	3 Yes, all the time	8 Dont know	8 Dont know	1 Yes, a few times	1 Yes, a few times	8 Dont know	1 Yes, a few times	1 Yes, a few times	8 Dont know	8 Dont know	8 Dont know	8 Dont know	3 Yes, all the time	1 Yes, a few times	1 Yes, a few times	2 Yes, most of the time	0 No, never	0 No, never	1 Yes, a few times	2 Yes, most of the time	2 Yes, most of the time	2 Yes, most of the time	2 Clean	1 Yes, a few times	1 Yes, a few times	1 Yes, a few times
52	3 Mother		40	2 Yes, Very well	2 Yes, Very well	0 Female		5	0 No	3 Seventh Day Adventist	0 Luo	4	3	1 Yes	3 Good	2 Somewhat long	0 No, none of them	1 Yes, a few times	2 Yes, most of the time	2 Yes, most of the time	0 No, never	2 Yes, most of the time	8 Dont know	0 No, never	8 Dont know	2 Yes, most of the time	0 No, never	1 Yes, a few times	2 Yes, most of the time		1 Yes, a few times	8 Dont know	2 Yes, most of the time	2 Yes, most of the time	2 Yes, most of the time	0 No, never	0 No, never	2 Yes, most of the time	3 Yes, all the time	2 Yes, most of the time	1 Yes, a few times	2 Clean	3 Yes, all the time	3 Yes, all the time	2 Yes, most of the time
53	1 Partner-Husband		30yrs	2 Yes, Very well	2 Yes, Very well	1 Male	3 Married	4	1 Yes	1 Methodist/Presby/Anglican	0 Luo	1	1		3 Good	0 Very short or dont wait	1 Yes, a few of them	1 Yes, a few times	3 Yes, all the time	3 Yes, all the time	8 Dont know	3 Yes, all the time	3 Yes, all the time	3 Yes, all the time	0 No, never	1 Yes, a few times	1 Yes, a few times	3 Yes, all the time	2 Yes, most of the time	2 Yes, most of the time	3 Yes, all the time	3 Yes, all the time	8 Dont know	3 Yes, all the time	0 No, never	0 No, never	0 No, never	3 Yes, all the time	3 Yes, all the time	3 Yes, all the time	1 Yes, a few times	3 Very clean	3 Yes, all the time	3 Yes, all the time	3 Yes, all the time
54	2 Mother in Law		59	1 Yes, but with some difficulty	1 Yes, but with some difficulty	0 Female	4 Widowed	1	1 Yes	1 Methodist/Presby/Anglican	0 Luo	4	4	1 Yes	4 Very Good	2 Somewhat long	0 No, none of them	2 Yes, most of the time	1 Yes, a few times	1 Yes, a few times	2 Yes, most of the time	1 Yes, a few times	1 Yes, a few times	0 No, never	0 No, never	2 Yes, most of the time	1 Yes, a few times	2 Yes, most of the time	1 Yes, a few times	0 No, never	1 Yes, a few times	2 Yes, most of the time	0 No, never	1 Yes, a few times	1 Yes, a few times	1 Yes, a few times	1 Yes, a few times	2 Yes, most of the time	1 Yes, a few times	3 Yes, all the time	1 Yes, a few times	2 Clean	2 Yes, most of the time	2 Yes, most of the time	2 Yes, most of the time
55	1 Partner-Husband		41	2 Yes, Very well	2 Yes, Very well	1 Male	3 Married	4	0 No	1 Methodist/Presby/Anglican	0 Luo	2	3		3 Good	2 Somewhat long	0 No, none of them	0 No, never	1 Yes, a few times	1 Yes, a few times	1 Yes, a few times	1 Yes, a few times	1 Yes, a few times	0 No, never	0 No, never	2 Yes, most of the time	2 Yes, most of the time	2 Yes, most of the time	1 Yes, a few times	0 No, never	1 Yes, a few times	2 Yes, most of the time	2 Yes, most of the time	2 Yes, most of the time	2 Yes, most of the time	2 Yes, most of the time	1 Yes, a few times	2 Yes, most of the time	1 Yes, a few times	2 Yes, most of the time	1 Yes, a few times	2 Clean	2 Yes, most of the time	2 Yes, most of the time	2 Yes, most of the time
56	1 Partner-Husband		38	0 No, cannot read	0 No, cannot read	1 Male	3 Married	4	0 No	6 Other religion	0 Luo	6	6		2 Fair	8 Dont know	8 Dont know	8 Dont know	8 Dont know	8 Dont know	8 Dont know	8 Dont know	8 Dont know	8 Dont know	8 Dont know	8 Dont know	8 Dont know	1 Yes, a few times	0 No, never	8 Dont know	1 Yes, a few times	1 Yes, a few times	1 Yes, a few times	1 Yes, a few times	0 No, never	0 No, never	0 No, never	2 Yes, most of the time	2 Yes, most of the time	2 Yes, most of the time	1 Yes, a few times	3 Very clean	3 Yes, all the time	3 Yes, all the time	2 Yes, most of the time
57	1 Partner-Husband		35	2 Yes, Very well	2 Yes, Very well	1 Male	3 Married	2	1 Yes	4 Other Christian	0 Luo	5	9		3 Good	2 Somewhat long	1 Yes, a few of them	1 Yes, a few times	2 Yes, most of the time	1 Yes, a few times	1 Yes, a few times	3 Yes, all the time	2 Yes, most of the time	2 Yes, most of the time	2 Yes, most of the time	3 Yes, all the time	2 Yes, most of the time	2 Yes, most of the time	1 Yes, a few times	1 Yes, a few times	2 Yes, most of the time	2 Yes, most of the time	8 Dont know	1 Yes, a few times	2 Yes, most of the time	1 Yes, a few times	1 Yes, a few times	2 Yes, most of the time	2 Yes, most of the time	2 Yes, most of the time	2 Yes, most of the time	2 Clean	2 Yes, most of the time	2 Yes, most of the time	3 Yes, all the time
58	2 Mother in Law		59	1 Yes, but with some difficulty	1 Yes, but with some difficulty	0 Female	4 Widowed	2	0 No	0 Catholic	0 Luo	7	8	1 Yes	2 Fair	2 Somewhat long	0 No, none of them	0 No, never	1 Yes, a few times	1 Yes, a few times	0 No, never	1 Yes, a few times	1 Yes, a few times	0 No, never	0 No, never	2 Yes, most of the time	1 Yes, a few times	2 Yes, most of the time	1 Yes, a few times	1 Yes, a few times	1 Yes, a few times	2 Yes, most of the time	0 No, never	1 Yes, a few times	2 Yes, most of the time	1 Yes, a few times	1 Yes, a few times	3 Yes, all the time	1 Yes, a few times	2 Yes, most of the time	1 Yes, a few times	2 Clean	3 Yes, all the time	2 Yes, most of the time	3 Yes, all the time
59	9 Other (specify)___________	Wife	40	2 Yes, Very well	2 Yes, Very well	1 Male	3 Married	2	0 No	2 Protestant/Pentecostal	8 Kuria	6	6		3 Good	3 Very long	0 No, none of them	2 Yes, most of the time	3 Yes, all the time	2 Yes, most of the time	0 No, never	3 Yes, all the time	0 No, never	0 No, never	2 Yes, most of the time	2 Yes, most of the time	2 Yes, most of the time	0 No, never	2 Yes, most of the time	0 No, never	0 No, never	2 Yes, most of the time	2 Yes, most of the time	0 No, never	0 No, never	0 No, never	0 No, never	0 No, never	2 Yes, most of the time	2 Yes, most of the time	2 Yes, most of the time	2 Clean	2 Yes, most of the time	2 Yes, most of the time	2 Yes, most of the time
60	1 Partner-Husband		27	2 Yes, Very well	2 Yes, Very well	1 Male	3 Married	4	0 No	0 Catholic	0 Luo	2	2		3 Good	8 Dont know	8 Dont know	8 Dont know	8 Dont know	2 Yes, most of the time	2 Yes, most of the time	8 Dont know	8 Dont know	8 Dont know	1 Yes, a few times	1 Yes, a few times	1 Yes, a few times	1 Yes, a few times	1 Yes, a few times	1 Yes, a few times	1 Yes, a few times	3 Yes, all the time	0 No, never	2 Yes, most of the time	0 No, never	0 No, never	0 No, never	2 Yes, most of the time	2 Yes, most of the time	2 Yes, most of the time	2 Yes, most of the time	2 Clean	1 Yes, a few times	0 No, never	2 Yes, most of the time
61	1 Partner-Husband		33	2 Yes, Very well	2 Yes, Very well	1 Male	3 Married	4	1 Yes	2 Protestant/Pentecostal	8 Kuria	4	5		3 Good	1 Somewhat short	3 Yes, all of them	3 Yes, all the time	3 Yes, all the time	3 Yes, all the time	3 Yes, all the time	2 Yes, most of the time	3 Yes, all the time	3 Yes, all the time	0 No, never	3 Yes, all the time	2 Yes, most of the time	3 Yes, all the time	3 Yes, all the time	2 Yes, most of the time	2 Yes, most of the time	3 Yes, all the time	0 No, never	3 Yes, all the time	3 Yes, all the time	2 Yes, most of the time	0 No, never	1 Yes, a few times	3 Yes, all the time	3 Yes, all the time	1 Yes, a few times	2 Clean	3 Yes, all the time	3 Yes, all the time	2 Yes, most of the time
62	1 Partner-Husband		30yrs	2 Yes, Very well	2 Yes, Very well	1 Male	3 Married	5	0 No	3 Seventh Day Adventist	0 Luo	3	3		4 Very Good	0 Very short or dont wait	8 Dont know	1 Yes, a few times	3 Yes, all the time	3 Yes, all the time	8 Dont know	8 Dont know	1 Yes, a few times	1 Yes, a few times	0 No, never	3 Yes, all the time	1 Yes, a few times	8 Dont know	2 Yes, most of the time	8 Dont know	1 Yes, a few times	1 Yes, a few times	8 Dont know	3 Yes, all the time	1 Yes, a few times	0 No, never	0 No, never	3 Yes, all the time	3 Yes, all the time	2 Yes, most of the time	0 No, never	3 Very clean	3 Yes, all the time	3 Yes, all the time	3 Yes, all the time
63	1 Partner-Husband		38	2 Yes, Very well	2 Yes, Very well	1 Male	3 Married	2	0 No	3 Seventh Day Adventist	0 Luo	3	3		3 Good	2 Somewhat long	0 No, none of them	1 Yes, a few times	1 Yes, a few times	0 No, never	2 Yes, most of the time	1 Yes, a few times	1 Yes, a few times	0 No, never	0 No, never	2 Yes, most of the time	1 Yes, a few times	2 Yes, most of the time	1 Yes, a few times	1 Yes, a few times	1 Yes, a few times	2 Yes, most of the time	0 No, never	1 Yes, a few times	1 Yes, a few times	2 Yes, most of the time	2 Yes, most of the time	2 Yes, most of the time	1 Yes, a few times	1 Yes, a few times	1 Yes, a few times	2 Clean	2 Yes, most of the time	3 Yes, all the time	2 Yes, most of the time
64	2 Mother in Law		62	1 Yes, but with some difficulty	1 Yes, but with some difficulty	0 Female	3 Married	1	0 No	2 Protestant/Pentecostal	0 Luo	5	7	1 Yes	3 Good	3 Very long	0 No, none of them	2 Yes, most of the time	1 Yes, a few times	1 Yes, a few times	3 Yes, all the time	3 Yes, all the time	2 Yes, most of the time	2 Yes, most of the time	0 No, never	3 Yes, all the time	1 Yes, a few times	2 Yes, most of the time	2 Yes, most of the time	2 Yes, most of the time	1 Yes, a few times	3 Yes, all the time	0 No, never	2 Yes, most of the time	0 No, never	1 Yes, a few times	0 No, never	2 Yes, most of the time	2 Yes, most of the time	2 Yes, most of the time	2 Yes, most of the time	2 Clean	2 Yes, most of the time	2 Yes, most of the time	2 Yes, most of the time
65	4 Sister/Sister in law		25	2 Yes, Very well	2 Yes, Very well	0 Female	3 Married	2	0 No	6 Other religion	0 Luo	4	4	0 No	2 Fair	3 Very long	0 No, none of them	3 Yes, all the time	1 Yes, a few times	1 Yes, a few times	2 Yes, most of the time	2 Yes, most of the time	0 No, never	3 Yes, all the time	2 Yes, most of the time	1 Yes, a few times	0 No, never	0 No, never	1 Yes, a few times	3 Yes, all the time	0 No, never	3 Yes, all the time	0 No, never	2 Yes, most of the time	0 No, never	0 No, never	0 No, never	1 Yes, a few times	3 Yes, all the time	3 Yes, all the time	1 Yes, a few times	3 Very clean	3 Yes, all the time	3 Yes, all the time	3 Yes, all the time
66	1 Partner-Husband		28	2 Yes, Very well	2 Yes, Very well	1 Male	3 Married	4	1 Yes	2 Protestant/Pentecostal	2 Luhya	2	2		3 Good	1 Somewhat short	0 No, none of them	1 Yes, a few times	2 Yes, most of the time	2 Yes, most of the time	0 No, never	1 Yes, a few times	2 Yes, most of the time	2 Yes, most of the time	0 No, never	3 Yes, all the time	2 Yes, most of the time	3 Yes, all the time	3 Yes, all the time	1 Yes, a few times	0 No, never	2 Yes, most of the time	1 Yes, a few times	2 Yes, most of the time	2 Yes, most of the time	0 No, never	1 Yes, a few times	1 Yes, a few times	2 Yes, most of the time	2 Yes, most of the time	1 Yes, a few times	2 Clean	1 Yes, a few times	1 Yes, a few times	1 Yes, a few times
67	5 Friend- Neighbour		31yrs	2 Yes, Very well	2 Yes, Very well	1 Male	3 Married	4	0 No	3 Seventh Day Adventist	0 Luo	5	5		4 Very Good	0 Very short or dont wait	0 No, none of them	3 Yes, all the time	3 Yes, all the time	3 Yes, all the time	3 Yes, all the time	1 Yes, a few times	1 Yes, a few times	1 Yes, a few times	0 No, never	1 Yes, a few times	3 Yes, all the time	3 Yes, all the time	3 Yes, all the time	3 Yes, all the time	1 Yes, a few times	1 Yes, a few times	0 No, never	3 Yes, all the time	0 No, never	0 No, never	0 No, never	3 Yes, all the time	3 Yes, all the time	3 Yes, all the time	0 No, never	3 Very clean	3 Yes, all the time	3 Yes, all the time	3 Yes, all the time
68	1 Partner-Husband		48	2 Yes, Very well	2 Yes, Very well	1 Male	3 Married	2	0 No	2 Protestant/Pentecostal	0 Luo	7	8		3 Good	2 Somewhat long	1 Yes, a few of them	1 Yes, a few times	1 Yes, a few times	1 Yes, a few times	1 Yes, a few times	1 Yes, a few times	0 No, never	1 Yes, a few times	0 No, never	2 Yes, most of the time	1 Yes, a few times	1 Yes, a few times	1 Yes, a few times	0 No, never	1 Yes, a few times	2 Yes, most of the time	0 No, never	2 Yes, most of the time	2 Yes, most of the time	0 No, never	1 Yes, a few times	2 Yes, most of the time	1 Yes, a few times	2 Yes, most of the time	1 Yes, a few times	2 Clean	2 Yes, most of the time	1 Yes, a few times	2 Yes, most of the time
69	3 Mother		36	2 Yes, Very well	2 Yes, Very well	0 Female	3 Married	2	0 No	1 Methodist/Presby/Anglican	0 Luo	1	3	1 Yes	3 Good	2 Somewhat long	0 No, none of them	1 Yes, a few times	2 Yes, most of the time	2 Yes, most of the time	0 No, never	1 Yes, a few times	1 Yes, a few times	0 No, never	0 No, never	2 Yes, most of the time	0 No, never	2 Yes, most of the time	0 No, never	1 Yes, a few times	0 No, never	2 Yes, most of the time	2 Yes, most of the time	2 Yes, most of the time	2 Yes, most of the time	0 No, never	0 No, never	0 No, never	1 Yes, a few times	2 Yes, most of the time	1 Yes, a few times	1 Dirty	2 Yes, most of the time	2 Yes, most of the time	2 Yes, most of the time
70	2 Mother in Law		40	0 No, cannot read	0 No, cannot read	0 Female	3 Married	1	0 No	3 Seventh Day Adventist	8 Kuria	7	7	1 Yes	3 Good	2 Somewhat long	0 No, none of them	3 Yes, all the time	2 Yes, most of the time	2 Yes, most of the time	3 Yes, all the time	2 Yes, most of the time	2 Yes, most of the time	2 Yes, most of the time	0 No, never	3 Yes, all the time	2 Yes, most of the time	2 Yes, most of the time	3 Yes, all the time	3 Yes, all the time	3 Yes, all the time	3 Yes, all the time	0 No, never	2 Yes, most of the time	3 Yes, all the time	1 Yes, a few times	2 Yes, most of the time	0 No, never	2 Yes, most of the time	1 Yes, a few times	1 Yes, a few times	3 Very clean	3 Yes, all the time	3 Yes, all the time	2 Yes, most of the time
71	1 Partner-Husband		31	1 Yes, but with some difficulty	1 Yes, but with some difficulty	0 Female	3 Married	2	1 Yes	1 Methodist/Presby/Anglican	0 Luo	5	5	1 Yes	3 Good	1 Somewhat short	0 No, none of them	8 Dont know	3 Yes, all the time	3 Yes, all the time	3 Yes, all the time	2 Yes, most of the time	2 Yes, most of the time	2 Yes, most of the time	0 No, never	3 Yes, all the time	0 No, never	8 Dont know	2 Yes, most of the time	0 No, never	3 Yes, all the time	0 No, never	0 No, never	2 Yes, most of the time	0 No, never	8 Dont know	1 Yes, a few times	0 No, never	2 Yes, most of the time	2 Yes, most of the time	0 No, never	2 Clean	1 Yes, a few times	2 Yes, most of the time	2 Yes, most of the time
72	4 Sister/Sister in law		30	2 Yes, Very well	2 Yes, Very well	0 Female	1 Single	5	0 No	0 Catholic	0 Luo	0	0		3 Good	2 Somewhat long	0 No, none of them	1 Yes, a few times	2 Yes, most of the time	2 Yes, most of the time	1 Yes, a few times	2 Yes, most of the time	0 No, never	0 No, never	0 No, never	3 Yes, all the time	0 No, never	2 Yes, most of the time	1 Yes, a few times	1 Yes, a few times	0 No, never	2 Yes, most of the time	1 Yes, a few times	2 Yes, most of the time	2 Yes, most of the time	0 No, never	0 No, never	0 No, never	2 Yes, most of the time	2 Yes, most of the time	1 Yes, a few times	2 Clean	2 Yes, most of the time	2 Yes, most of the time	3 Yes, all the time
73	1 Partner-Husband		35	2 Yes, Very well	2 Yes, Very well	1 Male	4 Widowed	2	0 No	0 Catholic	0 Luo	6	6		3 Good	2 Somewhat long	1 Yes, a few of them	1 Yes, a few times	2 Yes, most of the time	2 Yes, most of the time	2 Yes, most of the time	1 Yes, a few times	1 Yes, a few times	1 Yes, a few times	0 No, never	3 Yes, all the time	1 Yes, a few times	1 Yes, a few times	2 Yes, most of the time	1 Yes, a few times	1 Yes, a few times	2 Yes, most of the time	0 No, never	2 Yes, most of the time	2 Yes, most of the time	1 Yes, a few times	1 Yes, a few times	2 Yes, most of the time	2 Yes, most of the time	2 Yes, most of the time	0 No, never	2 Clean	2 Yes, most of the time	2 Yes, most of the time	3 Yes, all the time
74	1 Partner-Husband		26	2 Yes, Very well	2 Yes, Very well	1 Male	3 Married	2	1 Yes	2 Protestant/Pentecostal	8 Kuria	1	1		3 Good	0 Very short or dont wait	0 No, none of them	3 Yes, all the time	3 Yes, all the time	3 Yes, all the time	3 Yes, all the time	3 Yes, all the time	3 Yes, all the time	1 Yes, a few times	0 No, never	3 Yes, all the time	3 Yes, all the time	3 Yes, all the time	3 Yes, all the time	3 Yes, all the time	3 Yes, all the time	3 Yes, all the time	0 No, never	3 Yes, all the time	3 Yes, all the time	0 No, never	0 No, never	3 Yes, all the time	3 Yes, all the time	3 Yes, all the time	3 Yes, all the time	2 Clean	3 Yes, all the time	3 Yes, all the time	3 Yes, all the time
75	1 Partner-Husband		28yrs	2 Yes, Very well	2 Yes, Very well	1 Male	3 Married	5	1 Yes	0 Catholic	0 Luo	2	2		4 Very Good	0 Very short or dont wait	3 Yes, all of them	3 Yes, all the time	3 Yes, all the time	3 Yes, all the time	3 Yes, all the time	2 Yes, most of the time	2 Yes, most of the time	0 No, never	1 Yes, a few times	3 Yes, all the time	3 Yes, all the time	3 Yes, all the time	1 Yes, a few times	0 No, never	8 Dont know	2 Yes, most of the time	0 No, never	3 Yes, all the time	2 Yes, most of the time	0 No, never	0 No, never	0 No, never	2 Yes, most of the time	1 Yes, a few times	0 No, never	3 Very clean	3 Yes, all the time	3 Yes, all the time	3 Yes, all the time
76	9 Other (specify)___________	uncle	32yrs	2 Yes, Very well	2 Yes, Very well	1 Male	3 Married	5	0 No	0 Catholic	0 Luo	4	4		4 Very Good	0 Very short or dont wait	1 Yes, a few of them	3 Yes, all the time	3 Yes, all the time	3 Yes, all the time	3 Yes, all the time	0 No, never	3 Yes, all the time	2 Yes, most of the time	1 Yes, a few times	1 Yes, a few times	3 Yes, all the time	3 Yes, all the time	1 Yes, a few times	0 No, never	1 Yes, a few times	3 Yes, all the time	0 No, never	3 Yes, all the time	1 Yes, a few times	0 No, never	0 No, never	0 No, never	3 Yes, all the time	3 Yes, all the time	0 No, never	3 Very clean	3 Yes, all the time	3 Yes, all the time	2 Yes, most of the time
77	4 Sister/Sister in law		32 years	2 Yes, Very well	2 Yes, Very well	0 Female	3 Married	5	1 Yes	1 Methodist/Presby/Anglican	0 Luo	3	3	1 Yes	3 Good	2 Somewhat long	0 No, none of them	2 Yes, most of the time	2 Yes, most of the time	2 Yes, most of the time	3 Yes, all the time	3 Yes, all the time	2 Yes, most of the time	2 Yes, most of the time	3 Yes, all the time	3 Yes, all the time	1 Yes, a few times	2 Yes, most of the time	1 Yes, a few times	1 Yes, a few times	3 Yes, all the time	1 Yes, a few times	1 Yes, a few times	3 Yes, all the time	0 No, never	1 Yes, a few times	1 Yes, a few times	3 Yes, all the time	2 Yes, most of the time	2 Yes, most of the time	2 Yes, most of the time	2 Clean	2 Yes, most of the time	2 Yes, most of the time	3 Yes, all the time
78	2 Mother in Law		59	1 Yes, but with some difficulty	1 Yes, but with some difficulty	0 Female	4 Widowed	1	0 No	3 Seventh Day Adventist	0 Luo	2	2	1 Yes	3 Good	2 Somewhat long	0 No, none of them	0 No, never	1 Yes, a few times	1 Yes, a few times	2 Yes, most of the time	1 Yes, a few times	0 No, never	0 No, never	0 No, never	2 Yes, most of the time	1 Yes, a few times	2 Yes, most of the time	2 Yes, most of the time	1 Yes, a few times	1 Yes, a few times	2 Yes, most of the time	0 No, never	2 Yes, most of the time	2 Yes, most of the time	2 Yes, most of the time	1 Yes, a few times	2 Yes, most of the time	1 Yes, a few times	2 Yes, most of the time	1 Yes, a few times	2 Clean	2 Yes, most of the time	1 Yes, a few times	2 Yes, most of the time
79	1 Partner-Husband		27	2 Yes, Very well	2 Yes, Very well	1 Male	3 Married	4	1 Yes	3 Seventh Day Adventist	0 Luo	3	3		4 Very Good	1 Somewhat short	2 Yes, most of them	1 Yes, a few times	2 Yes, most of the time	3 Yes, all the time	3 Yes, all the time	2 Yes, most of the time	3 Yes, all the time	1 Yes, a few times	2 Yes, most of the time	2 Yes, most of the time	2 Yes, most of the time	2 Yes, most of the time	1 Yes, a few times	8 Dont know	3 Yes, all the time	2 Yes, most of the time	3 Yes, all the time	1 Yes, a few times	2 Yes, most of the time	1 Yes, a few times	3 Yes, all the time	0 No, never	2 Yes, most of the time	0 No, never	1 Yes, a few times	2 Clean	2 Yes, most of the time	2 Yes, most of the time	2 Yes, most of the time
80	1 Partner-Husband		32	2 Yes, Very well	2 Yes, Very well	1 Male	3 Married	4	0 No	0 Catholic	0 Luo	1	1		3 Good	2 Somewhat long	0 No, none of them	2 Yes, most of the time	2 Yes, most of the time	2 Yes, most of the time	2 Yes, most of the time	2 Yes, most of the time	1 Yes, a few times	1 Yes, a few times	0 No, never	2 Yes, most of the time	1 Yes, a few times	2 Yes, most of the time	2 Yes, most of the time	1 Yes, a few times	1 Yes, a few times	2 Yes, most of the time	0 No, never	2 Yes, most of the time	3 Yes, all the time	0 No, never	0 No, never	2 Yes, most of the time	2 Yes, most of the time	2 Yes, most of the time	1 Yes, a few times	2 Clean	3 Yes, all the time	2 Yes, most of the time	3 Yes, all the time
81	1 Partner-Husband		35	2 Yes, Very well	2 Yes, Very well	1 Male	3 Married	1	1 Yes	2 Protestant/Pentecostal	8 Kuria	4	4		3 Good	0 Very short or dont wait	2 Yes, most of them	3 Yes, all the time	3 Yes, all the time	3 Yes, all the time	3 Yes, all the time	3 Yes, all the time	3 Yes, all the time	3 Yes, all the time	0 No, never	3 Yes, all the time	3 Yes, all the time	3 Yes, all the time	3 Yes, all the time	3 Yes, all the time	3 Yes, all the time	3 Yes, all the time	0 No, never	3 Yes, all the time	3 Yes, all the time	0 No, never	0 No, never	3 Yes, all the time	3 Yes, all the time	3 Yes, all the time	0 No, never	2 Clean	3 Yes, all the time	3 Yes, all the time	3 Yes, all the time
82	2 Mother in Law		36	0 No, cannot read	1 Yes, but with some difficulty	0 Female	4 Widowed	1	0 No	3 Seventh Day Adventist	8 Kuria	9	9	1 Yes	3 Good	1 Somewhat short	0 No, none of them	3 Yes, all the time	3 Yes, all the time	3 Yes, all the time	3 Yes, all the time	3 Yes, all the time	3 Yes, all the time	0 No, never	0 No, never	3 Yes, all the time	0 No, never	0 No, never	3 Yes, all the time	8 Dont know	0 No, never	0 No, never	0 No, never	0 No, never	3 Yes, all the time	0 No, never	0 No, never	1 Yes, a few times	3 Yes, all the time	3 Yes, all the time	1 Yes, a few times	2 Clean	3 Yes, all the time	3 Yes, all the time	3 Yes, all the time
83	1 Partner-Husband		26	2 Yes, Very well	2 Yes, Very well	1 Male	3 Married	4	0 No	4 Other Christian	0 Luo	2	2		3 Good	2 Somewhat long	0 No, none of them	2 Yes, most of the time	1 Yes, a few times	2 Yes, most of the time	2 Yes, most of the time	2 Yes, most of the time	3 Yes, all the time	0 No, never	0 No, never	3 Yes, all the time	2 Yes, most of the time	3 Yes, all the time	2 Yes, most of the time	2 Yes, most of the time	1 Yes, a few times	3 Yes, all the time	3 Yes, all the time	3 Yes, all the time	3 Yes, all the time	0 No, never	0 No, never	2 Yes, most of the time	2 Yes, most of the time	0 No, never	2 Yes, most of the time	2 Clean	1 Yes, a few times	3 Yes, all the time	2 Yes, most of the time
84	1 Partner-Husband		34	2 Yes, Very well	2 Yes, Very well	1 Male	3 Married	2	0 No	0 Catholic	0 Luo	2	2		3 Good	2 Somewhat long	1 Yes, a few of them	1 Yes, a few times	2 Yes, most of the time	2 Yes, most of the time	2 Yes, most of the time	1 Yes, a few times	1 Yes, a few times	0 No, never	0 No, never	2 Yes, most of the time	2 Yes, most of the time	1 Yes, a few times	2 Yes, most of the time	1 Yes, a few times	1 Yes, a few times	2 Yes, most of the time	0 No, never	2 Yes, most of the time	2 Yes, most of the time	0 No, never	0 No, never	2 Yes, most of the time	2 Yes, most of the time	3 Yes, all the time	1 Yes, a few times	2 Clean	2 Yes, most of the time	3 Yes, all the time	3 Yes, all the time
85	1 Partner-Husband		47 years	2 Yes, Very well	2 Yes, Very well	1 Male	3 Married	2	0 No	0 Catholic	8 Kuria	8	7		3 Good	1 Somewhat short	0 No, none of them	0 No, never	1 Yes, a few times	0 No, never	3 Yes, all the time	8 Dont know	0 No, never	0 No, never	3 Yes, all the time	1 Yes, a few times	0 No, never	0 No, never	1 Yes, a few times	3 Yes, all the time	3 Yes, all the time	1 Yes, a few times	0 No, never	3 Yes, all the time	3 Yes, all the time	0 No, never	0 No, never	1 Yes, a few times	3 Yes, all the time	3 Yes, all the time	3 Yes, all the time	2 Clean	3 Yes, all the time	1 Yes, a few times	3 Yes, all the time
86	3 Mother		41	2 Yes, Very well	2 Yes, Very well	0 Female	3 Married	2	1 Yes	1 Methodist/Presby/Anglican	0 Luo	6	7	1 Yes	4 Very Good	2 Somewhat long	0 No, none of them	0 No, never	0 No, never	0 No, never	3 Yes, all the time	2 Yes, most of the time	3 Yes, all the time	3 Yes, all the time	3 Yes, all the time	3 Yes, all the time	3 Yes, all the time	3 Yes, all the time	3 Yes, all the time	1 Yes, a few times	3 Yes, all the time	3 Yes, all the time	3 Yes, all the time	1 Yes, a few times	0 No, never	1 Yes, a few times	3 Yes, all the time	0 No, never	0 No, never	0 No, never	3 Yes, all the time	0 Very dirty	3 Yes, all the time	3 Yes, all the time	3 Yes, all the time
87	4 Sister/Sister in law		27 years	2 Yes, Very well	2 Yes, Very well	0 Female	3 Married	4	1 Yes	4 Other Christian	2 Luhya	2	3	1 Yes	4 Very Good	2 Somewhat long	1 Yes, a few of them	3 Yes, all the time	2 Yes, most of the time	2 Yes, most of the time	3 Yes, all the time	3 Yes, all the time	2 Yes, most of the time	2 Yes, most of the time	0 No, never	3 Yes, all the time	1 Yes, a few times	3 Yes, all the time	1 Yes, a few times	1 Yes, a few times	2 Yes, most of the time	3 Yes, all the time	1 Yes, a few times	2 Yes, most of the time	1 Yes, a few times	1 Yes, a few times	1 Yes, a few times	3 Yes, all the time	2 Yes, most of the time	3 Yes, all the time	3 Yes, all the time	2 Clean	3 Yes, all the time	2 Yes, most of the time	3 Yes, all the time
88	2 Mother in Law		40	2 Yes, Very well	2 Yes, Very well	0 Female	4 Widowed	4	0 No	3 Seventh Day Adventist	0 Luo	7	7	1 Yes	3 Good	1 Somewhat short	1 Yes, a few of them	2 Yes, most of the time	2 Yes, most of the time	3 Yes, all the time	3 Yes, all the time	1 Yes, a few times	1 Yes, a few times	2 Yes, most of the time	2 Yes, most of the time	1 Yes, a few times	8 Dont know	3 Yes, all the time	3 Yes, all the time	3 Yes, all the time	2 Yes, most of the time	1 Yes, a few times	2 Yes, most of the time	1 Yes, a few times	8 Dont know	3 Yes, all the time	0 No, never	2 Yes, most of the time	2 Yes, most of the time	1 Yes, a few times	0 No, never	3 Very clean	3 Yes, all the time	3 Yes, all the time	1 Yes, a few times
89	1 Partner-Husband		28	2 Yes, Very well	2 Yes, Very well	1 Male	3 Married	2	1 Yes	3 Seventh Day Adventist	0 Luo	1	1		4 Very Good	2 Somewhat long	0 No, none of them	1 Yes, a few times	2 Yes, most of the time	1 Yes, a few times	8 Dont know	8 Dont know	2 Yes, most of the time	2 Yes, most of the time	1 Yes, a few times	3 Yes, all the time	3 Yes, all the time	2 Yes, most of the time	2 Yes, most of the time	0 No, never	1 Yes, a few times	3 Yes, all the time	0 No, never	2 Yes, most of the time	0 No, never	1 Yes, a few times	0 No, never	0 No, never	2 Yes, most of the time	1 Yes, a few times	1 Yes, a few times	2 Clean	2 Yes, most of the time	2 Yes, most of the time	8 Dont know
90	1 Partner-Husband		39	2 Yes, Very well	2 Yes, Very well	1 Male	3 Married	4	0 No	4 Other Christian	0 Luo	3	3		3 Good	1 Somewhat short	2 Yes, most of them	1 Yes, a few times	2 Yes, most of the time	3 Yes, all the time	3 Yes, all the time	2 Yes, most of the time	2 Yes, most of the time	8 Dont know	8 Dont know	3 Yes, all the time	8 Dont know	2 Yes, most of the time	2 Yes, most of the time	8 Dont know	2 Yes, most of the time	3 Yes, all the time	0 No, never	3 Yes, all the time	3 Yes, all the time	0 No, never	0 No, never	2 Yes, most of the time	3 Yes, all the time	3 Yes, all the time	0 No, never	3 Very clean	3 Yes, all the time	3 Yes, all the time	3 Yes, all the time
91	1 Partner-Husband		28	2 Yes, Very well	2 Yes, Very well	1 Male	3 Married	4	1 Yes	2 Protestant/Pentecostal	8 Kuria	6	7		3 Good	1 Somewhat short	2 Yes, most of them	3 Yes, all the time	3 Yes, all the time	3 Yes, all the time	3 Yes, all the time	3 Yes, all the time	3 Yes, all the time	3 Yes, all the time	0 No, never	3 Yes, all the time	3 Yes, all the time	3 Yes, all the time	3 Yes, all the time	8 Dont know	3 Yes, all the time	3 Yes, all the time	3 Yes, all the time	3 Yes, all the time	3 Yes, all the time	0 No, never	0 No, never	3 Yes, all the time	3 Yes, all the time	3 Yes, all the time	2 Yes, most of the time	2 Clean	3 Yes, all the time	3 Yes, all the time	3 Yes, all the time
92	4 Sister/Sister in law		32 years	1 Yes, but with some difficulty	1 Yes, but with some difficulty	0 Female	4 Widowed	1	1 Yes	3 Seventh Day Adventist	0 Luo	4	5	1 Yes	3 Good	2 Somewhat long	0 No, none of them	2 Yes, most of the time	1 Yes, a few times	1 Yes, a few times	2 Yes, most of the time	3 Yes, all the time	1 Yes, a few times	0 No, never	0 No, never	3 Yes, all the time	1 Yes, a few times	2 Yes, most of the time	2 Yes, most of the time	0 No, never	2 Yes, most of the time	1 Yes, a few times	0 No, never	2 Yes, most of the time	1 Yes, a few times	1 Yes, a few times	0 No, never	3 Yes, all the time	2 Yes, most of the time	2 Yes, most of the time	2 Yes, most of the time	2 Clean	3 Yes, all the time	2 Yes, most of the time	3 Yes, all the time
93	3 Mother		35	2 Yes, Very well	2 Yes, Very well	0 Female	3 Married	2	0 No	4 Other Christian	0 Luo	6	6	1 Yes	4 Very Good	1 Somewhat short	3 Yes, all of them	2 Yes, most of the time	1 Yes, a few times	2 Yes, most of the time	3 Yes, all the time	2 Yes, most of the time	1 Yes, a few times	3 Yes, all the time	0 No, never	2 Yes, most of the time	0 No, never	3 Yes, all the time	3 Yes, all the time	2 Yes, most of the time	2 Yes, most of the time	3 Yes, all the time	0 No, never	3 Yes, all the time	0 No, never	0 No, never	0 No, never	2 Yes, most of the time	2 Yes, most of the time	1 Yes, a few times	3 Yes, all the time	3 Very clean	3 Yes, all the time	8 Dont know	3 Yes, all the time
94	1 Partner-Husband		34 years	2 Yes, Very well	2 Yes, Very well	1 Male	3 Married	2	1 Yes	2 Protestant/Pentecostal	0 Luo	4	4		5 Excellent	1 Somewhat short	1 Yes, a few of them	2 Yes, most of the time	3 Yes, all the time	1 Yes, a few times	8 Dont know	8 Dont know	2 Yes, most of the time	1 Yes, a few times	8 Dont know	3 Yes, all the time	2 Yes, most of the time	2 Yes, most of the time	8 Dont know	8 Dont know	3 Yes, all the time	0 No, never	0 No, never	2 Yes, most of the time	2 Yes, most of the time	0 No, never	0 No, never	3 Yes, all the time	3 Yes, all the time	3 Yes, all the time	2 Yes, most of the time	2 Clean	3 Yes, all the time	3 Yes, all the time	3 Yes, all the time
95	1 Partner-Husband		39	2 Yes, Very well	2 Yes, Very well	1 Male	3 Married	6	1 Yes	1 Methodist/Presby/Anglican	0 Luo	2	2		3 Good	1 Somewhat short	2 Yes, most of them	2 Yes, most of the time	3 Yes, all the time	3 Yes, all the time	3 Yes, all the time	2 Yes, most of the time	2 Yes, most of the time	2 Yes, most of the time	0 No, never	3 Yes, all the time	2 Yes, most of the time	2 Yes, most of the time	2 Yes, most of the time	2 Yes, most of the time	1 Yes, a few times	2 Yes, most of the time	0 No, never	3 Yes, all the time	2 Yes, most of the time	0 No, never	0 No, never	2 Yes, most of the time	3 Yes, all the time	2 Yes, most of the time	0 No, never	3 Very clean	3 Yes, all the time	3 Yes, all the time	3 Yes, all the time
96	2 Mother in Law		64	2 Yes, Very well	1 Yes, but with some difficulty	0 Female	3 Married	1	0 No	0 Catholic	0 Luo	5	7	1 Yes	3 Good	1 Somewhat short	1 Yes, a few of them	1 Yes, a few times	2 Yes, most of the time	3 Yes, all the time	3 Yes, all the time	2 Yes, most of the time	2 Yes, most of the time	1 Yes, a few times	0 No, never	3 Yes, all the time	1 Yes, a few times	2 Yes, most of the time	3 Yes, all the time	2 Yes, most of the time	2 Yes, most of the time	2 Yes, most of the time	0 No, never	3 Yes, all the time	2 Yes, most of the time	1 Yes, a few times	0 No, never	2 Yes, most of the time	2 Yes, most of the time	2 Yes, most of the time	0 No, never	2 Clean	3 Yes, all the time	3 Yes, all the time	3 Yes, all the time
97	1 Partner-Husband		30yrs	2 Yes, Very well	2 Yes, Very well	1 Male	3 Married	5	1 Yes	2 Protestant/Pentecostal	0 Luo	2	2		3 Good	0 Very short or dont wait	0 No, none of them	3 Yes, all the time	3 Yes, all the time	2 Yes, most of the time	8 Dont know	3 Yes, all the time	3 Yes, all the time	3 Yes, all the time	8 Dont know	3 Yes, all the time	3 Yes, all the time	3 Yes, all the time	1 Yes, a few times	1 Yes, a few times	1 Yes, a few times	2 Yes, most of the time	8 Dont know	3 Yes, all the time	2 Yes, most of the time	0 No, never	0 No, never	3 Yes, all the time	2 Yes, most of the time	2 Yes, most of the time	0 No, never	3 Very clean	3 Yes, all the time	3 Yes, all the time	3 Yes, all the time
98	1 Partner-Husband		40	2 Yes, Very well	2 Yes, Very well	1 Male	3 Married	2	1 Yes	2 Protestant/Pentecostal	8 Kuria	2	3		3 Good	0 Very short or dont wait	2 Yes, most of them	3 Yes, all the time	3 Yes, all the time	3 Yes, all the time	3 Yes, all the time	3 Yes, all the time	3 Yes, all the time	3 Yes, all the time	0 No, never	3 Yes, all the time	3 Yes, all the time	3 Yes, all the time	3 Yes, all the time	3 Yes, all the time	2 Yes, most of the time	3 Yes, all the time	0 No, never	3 Yes, all the time	3 Yes, all the time	0 No, never	0 No, never	2 Yes, most of the time	3 Yes, all the time	3 Yes, all the time	0 No, never	2 Clean	3 Yes, all the time	0 No, never	3 Yes, all the time
99	2 Mother in Law		45 years	1 Yes, but with some difficulty	1 Yes, but with some difficulty	0 Female	3 Married	1	0 No	0 Catholic	7 Kisi	8	8	1 Yes	3 Good	3 Very long	0 No, none of them	0 No, never	1 Yes, a few times	1 Yes, a few times	1 Yes, a few times	1 Yes, a few times	1 Yes, a few times	1 Yes, a few times	1 Yes, a few times	1 Yes, a few times	0 No, never	0 No, never	0 No, never	0 No, never	0 No, never	1 Yes, a few times	0 No, never	1 Yes, a few times	0 No, never	1 Yes, a few times	1 Yes, a few times	1 Yes, a few times	1 Yes, a few times	0 No, never	1 Yes, a few times	2 Clean	0 No, never	0 No, never	0 No, never
100	1 Partner-Husband		32 years	2 Yes, Very well	2 Yes, Very well	1 Male	3 Married	1	1 Yes	4 Other Christian	0 Luo	3	3		4 Very Good	2 Somewhat long	3 Yes, all of them	8 Dont know	3 Yes, all the time	3 Yes, all the time	8 Dont know	3 Yes, all the time	3 Yes, all the time	8 Dont know	8 Dont know	2 Yes, most of the time	8 Dont know	1 Yes, a few times	8 Dont know	8 Dont know	1 Yes, a few times	3 Yes, all the time	3 Yes, all the time	2 Yes, most of the time	2 Yes, most of the time	1 Yes, a few times	1 Yes, a few times	3 Yes, all the time	3 Yes, all the time	3 Yes, all the time	1 Yes, a few times	3 Very clean	3 Yes, all the time	0 No, never	3 Yes, all the time
101	1 Partner-Husband		41	2 Yes, Very well	2 Yes, Very well	1 Male	3 Married	4	1 Yes	0 Catholic	0 Luo	6	7		3 Good	3 Very long	0 No, none of them	0 No, never	0 No, never	2 Yes, most of the time	3 Yes, all the time	3 Yes, all the time	3 Yes, all the time	2 Yes, most of the time	2 Yes, most of the time	3 Yes, all the time	3 Yes, all the time	3 Yes, all the time	3 Yes, all the time	2 Yes, most of the time	3 Yes, all the time	0 No, never	0 No, never	3 Yes, all the time	8 Dont know	0 No, never	0 No, never	3 Yes, all the time	3 Yes, all the time	0 No, never	0 No, never	2 Clean	3 Yes, all the time	3 Yes, all the time	3 Yes, all the time
102	1 Partner-Husband		35	2 Yes, Very well	2 Yes, Very well	1 Male	3 Married	5	1 Yes	0 Catholic	0 Luo	4	5		4 Very Good	1 Somewhat short	1 Yes, a few of them	1 Yes, a few times	3 Yes, all the time	3 Yes, all the time	3 Yes, all the time	2 Yes, most of the time	2 Yes, most of the time	2 Yes, most of the time	8 Dont know	3 Yes, all the time	8 Dont know	2 Yes, most of the time	8 Dont know	2 Yes, most of the time	2 Yes, most of the time	2 Yes, most of the time	0 No, never	3 Yes, all the time	3 Yes, all the time	1 Yes, a few times	0 No, never	3 Yes, all the time	2 Yes, most of the time	2 Yes, most of the time	1 Yes, a few times	3 Very clean	3 Yes, all the time	2 Yes, most of the time	3 Yes, all the time
103	1 Partner-Husband		25	2 Yes, Very well	2 Yes, Very well	1 Male	3 Married	4	1 Yes	2 Protestant/Pentecostal	0 Luo	1	1		3 Good	1 Somewhat short	8 Dont know	8 Dont know	2 Yes, most of the time	2 Yes, most of the time	8 Dont know	2 Yes, most of the time	3 Yes, all the time	3 Yes, all the time	3 Yes, all the time	3 Yes, all the time	3 Yes, all the time	1 Yes, a few times	2 Yes, most of the time	0 No, never	2 Yes, most of the time	3 Yes, all the time	0 No, never	3 Yes, all the time	1 Yes, a few times	0 No, never	0 No, never	2 Yes, most of the time	3 Yes, all the time	2 Yes, most of the time	0 No, never	3 Very clean	2 Yes, most of the time	3 Yes, all the time	3 Yes, all the time
104	9 Other (specify)___________	Grandmother.	42yrs	1 Yes, but with some difficulty	1 Yes, but with some difficulty	0 Female	4 Widowed	3	0 No	0 Catholic	0 Luo	8	8	1 Yes	2 Fair	1 Somewhat short	1 Yes, a few of them	3 Yes, all the time	2 Yes, most of the time	3 Yes, all the time	3 Yes, all the time	2 Yes, most of the time	1 Yes, a few times	2 Yes, most of the time	1 Yes, a few times	3 Yes, all the time	2 Yes, most of the time	2 Yes, most of the time	1 Yes, a few times	0 No, never	1 Yes, a few times	1 Yes, a few times	2 Yes, most of the time	3 Yes, all the time	2 Yes, most of the time	0 No, never	0 No, never	2 Yes, most of the time	2 Yes, most of the time	0 No, never	2 Yes, most of the time	2 Clean	3 Yes, all the time	3 Yes, all the time	3 Yes, all the time
105	2 Mother in Law		38	2 Yes, Very well	2 Yes, Very well	0 Female	3 Married	2	0 No	2 Protestant/Pentecostal	0 Luo	5	5	1 Yes	3 Good	1 Somewhat short	2 Yes, most of them	2 Yes, most of the time	3 Yes, all the time	3 Yes, all the time	3 Yes, all the time	3 Yes, all the time	2 Yes, most of the time	3 Yes, all the time	3 Yes, all the time	3 Yes, all the time	2 Yes, most of the time	3 Yes, all the time	2 Yes, most of the time	2 Yes, most of the time	2 Yes, most of the time	2 Yes, most of the time	1 Yes, a few times	1 Yes, a few times	0 No, never	0 No, never	0 No, never	8 Dont know	3 Yes, all the time	3 Yes, all the time	0 No, never	3 Very clean	3 Yes, all the time	3 Yes, all the time	3 Yes, all the time
106	1 Partner-Husband		48	2 Yes, Very well	2 Yes, Very well	1 Male	3 Married	4	0 No	0 Catholic	0 Luo	5	5		3 Good	1 Somewhat short	1 Yes, a few of them	2 Yes, most of the time	3 Yes, all the time	3 Yes, all the time	3 Yes, all the time	3 Yes, all the time	1 Yes, a few times	2 Yes, most of the time	2 Yes, most of the time	2 Yes, most of the time	2 Yes, most of the time	2 Yes, most of the time	2 Yes, most of the time	2 Yes, most of the time	2 Yes, most of the time	3 Yes, all the time	0 No, never	3 Yes, all the time	3 Yes, all the time	0 No, never	0 No, never	2 Yes, most of the time	2 Yes, most of the time	1 Yes, a few times	0 No, never	2 Clean	1 Yes, a few times	1 Yes, a few times	2 Yes, most of the time
107	1 Partner-Husband		32 years	2 Yes, Very well	2 Yes, Very well	1 Male	3 Married	2	1 Yes	3 Seventh Day Adventist	8 Kuria	3	3		4 Very Good	2 Somewhat long	0 No, none of them	3 Yes, all the time	3 Yes, all the time	3 Yes, all the time	8 Dont know	3 Yes, all the time	0 No, never	0 No, never	0 No, never	3 Yes, all the time	8 Dont know	3 Yes, all the time	3 Yes, all the time	3 Yes, all the time	3 Yes, all the time	3 Yes, all the time	0 No, never	3 Yes, all the time	3 Yes, all the time	8 Dont know	3 Yes, all the time	2 Yes, most of the time	2 Yes, most of the time	1 Yes, a few times	3 Yes, all the time	3 Very clean	3 Yes, all the time	2 Yes, most of the time	3 Yes, all the time
108	1 Partner-Husband		33	2 Yes, Very well	2 Yes, Very well	1 Male	3 Married	2	1 Yes	0 Catholic	8 Kuria	4	6		3 Good	0 Very short or dont wait	3 Yes, all of them	3 Yes, all the time	3 Yes, all the time	3 Yes, all the time	3 Yes, all the time	3 Yes, all the time	3 Yes, all the time	2 Yes, most of the time	0 No, never	3 Yes, all the time	3 Yes, all the time	3 Yes, all the time	3 Yes, all the time	8 Dont know	3 Yes, all the time	3 Yes, all the time	0 No, never	3 Yes, all the time	3 Yes, all the time	0 No, never	0 No, never	2 Yes, most of the time	3 Yes, all the time	3 Yes, all the time	0 No, never	1 Dirty	3 Yes, all the time	3 Yes, all the time	3 Yes, all the time
109	1 Partner-Husband		58	2 Yes, Very well	2 Yes, Very well	1 Male	3 Married	2	1 Yes	0 Catholic	0 Luo	7	7		3 Good	1 Somewhat short	1 Yes, a few of them	1 Yes, a few times	3 Yes, all the time	3 Yes, all the time	8 Dont know	3 Yes, all the time	2 Yes, most of the time	2 Yes, most of the time	1 Yes, a few times	3 Yes, all the time	1 Yes, a few times	1 Yes, a few times	2 Yes, most of the time	8 Dont know	1 Yes, a few times	1 Yes, a few times	0 No, never	2 Yes, most of the time	2 Yes, most of the time	1 Yes, a few times	0 No, never	3 Yes, all the time	3 Yes, all the time	3 Yes, all the time	0 No, never	2 Clean	2 Yes, most of the time	3 Yes, all the time	3 Yes, all the time
110	1 Partner-Husband		35	2 Yes, Very well	2 Yes, Very well	1 Male	1 Single	3	0 No	0 Catholic	0 Luo	4	5		3 Good	1 Somewhat short	1 Yes, a few of them	1 Yes, a few times	2 Yes, most of the time	3 Yes, all the time	8 Dont know	2 Yes, most of the time	2 Yes, most of the time	1 Yes, a few times	8 Dont know	2 Yes, most of the time	1 Yes, a few times	2 Yes, most of the time	2 Yes, most of the time	2 Yes, most of the time	1 Yes, a few times	2 Yes, most of the time	0 No, never	3 Yes, all the time	2 Yes, most of the time	1 Yes, a few times	0 No, never	2 Yes, most of the time	3 Yes, all the time	2 Yes, most of the time	1 Yes, a few times	2 Clean	3 Yes, all the time	2 Yes, most of the time	3 Yes, all the time
111	2 Mother in Law		65 years	0 No, cannot read	0 No, cannot read	0 Female	4 Widowed	0	0 No	0 Catholic	8 Kuria	5	10	0 No	2 Fair	8 Dont know	0 No, none of them	0 No, never	2 Yes, most of the time	8 Dont know	0 No, never	0 No, never	0 No, never	0 No, never	0 No, never	0 No, never	0 No, never	0 No, never	3 Yes, all the time	2 Yes, most of the time	0 No, never	0 No, never	0 No, never	2 Yes, most of the time	2 Yes, most of the time	0 No, never	0 No, never	2 Yes, most of the time	2 Yes, most of the time	2 Yes, most of the time	2 Yes, most of the time	2 Clean	2 Yes, most of the time	2 Yes, most of the time	2 Yes, most of the time
112	1 Partner-Husband		45yrs	2 Yes, Very well	2 Yes, Very well	1 Male	4 Widowed	5	1 Yes	3 Seventh Day Adventist	0 Luo	3	3		3 Good	1 Somewhat short	1 Yes, a few of them	3 Yes, all the time	2 Yes, most of the time	1 Yes, a few times	2 Yes, most of the time	3 Yes, all the time	1 Yes, a few times	3 Yes, all the time	0 No, never	3 Yes, all the time	2 Yes, most of the time	2 Yes, most of the time	3 Yes, all the time	0 No, never	2 Yes, most of the time	3 Yes, all the time	2 Yes, most of the time	2 Yes, most of the time	2 Yes, most of the time	0 No, never	0 No, never	3 Yes, all the time	2 Yes, most of the time	3 Yes, all the time	0 No, never	2 Clean	3 Yes, all the time	3 Yes, all the time	8 Dont know
113	9 Other (specify)___________	Grand mother	5o years	0 No, cannot read	0 No, cannot read	0 Female	4 Widowed	0	0 No	0 Catholic	8 Kuria	6	8	1 Yes	2 Fair	3 Very long	3 Yes, all of them	8 Dont know	2 Yes, most of the time	2 Yes, most of the time	1 Yes, a few times	2 Yes, most of the time	0 No, never	0 No, never	0 No, never	8 Dont know	0 No, never	0 No, never	1 Yes, a few times	1 Yes, a few times	0 No, never	1 Yes, a few times	1 Yes, a few times	1 Yes, a few times	1 Yes, a few times	0 No, never	2 Yes, most of the time	1 Yes, a few times	1 Yes, a few times	1 Yes, a few times	1 Yes, a few times	2 Clean	1 Yes, a few times	1 Yes, a few times	1 Yes, a few times
114	1 Partner-Husband		28 years	2 Yes, Very well	2 Yes, Very well	1 Male	3 Married	2	0 No	2 Protestant/Pentecostal	8 Kuria	7	7		3 Good	1 Somewhat short	1 Yes, a few of them	0 No, never	1 Yes, a few times	0 No, never	1 Yes, a few times	0 No, never	0 No, never	0 No, never	1 Yes, a few times	1 Yes, a few times	0 No, never	0 No, never	1 Yes, a few times	1 Yes, a few times	1 Yes, a few times	0 No, never	0 No, never	1 Yes, a few times	1 Yes, a few times	0 No, never	0 No, never	1 Yes, a few times	1 Yes, a few times	1 Yes, a few times	1 Yes, a few times	2 Clean	1 Yes, a few times	1 Yes, a few times	3 Yes, all the time
115	2 Mother in Law		48 years	1 Yes, but with some difficulty	1 Yes, but with some difficulty	0 Female	4 Widowed	1	0 No	4 Other Christian	0 Luo	6	8	1 Yes	3 Good	1 Somewhat short	1 Yes, a few of them	3 Yes, all the time	2 Yes, most of the time	2 Yes, most of the time	2 Yes, most of the time	2 Yes, most of the time	0 No, never	0 No, never	0 No, never	3 Yes, all the time	0 No, never	0 No, never	1 Yes, a few times	1 Yes, a few times	1 Yes, a few times	0 No, never	0 No, never	2 Yes, most of the time	3 Yes, all the time	2 Yes, most of the time	1 Yes, a few times	0 No, never	3 Yes, all the time	3 Yes, all the time	3 Yes, all the time	3 Very clean	3 Yes, all the time	1 Yes, a few times	3 Yes, all the time
116	2 Mother in Law		42	1 Yes, but with some difficulty	1 Yes, but with some difficulty	0 Female	3 Married	2	0 No	1 Methodist/Presby/Anglican	8 Kuria	2	2	1 Yes	4 Very Good	0 Very short or dont wait	0 No, none of them	1 Yes, a few times	3 Yes, all the time	3 Yes, all the time	0 No, never	3 Yes, all the time	3 Yes, all the time	1 Yes, a few times	0 No, never	3 Yes, all the time	3 Yes, all the time	3 Yes, all the time	3 Yes, all the time	3 Yes, all the time	0 No, never	1 Yes, a few times	2 Yes, most of the time	3 Yes, all the time	3 Yes, all the time	0 No, never	1 Yes, a few times	3 Yes, all the time	3 Yes, all the time	3 Yes, all the time	0 No, never	3 Very clean	3 Yes, all the time	3 Yes, all the time	3 Yes, all the time
117	2 Mother in Law		41	2 Yes, Very well	2 Yes, Very well	1 Male	3 Married	4	1 Yes	0 Catholic	8 Kuria	5	5		3 Good	3 Very long	0 No, none of them	2 Yes, most of the time	2 Yes, most of the time	2 Yes, most of the time	3 Yes, all the time	3 Yes, all the time	3 Yes, all the time	2 Yes, most of the time	0 No, never	3 Yes, all the time	3 Yes, all the time	3 Yes, all the time	3 Yes, all the time	0 No, never	3 Yes, all the time	3 Yes, all the time	3 Yes, all the time	3 Yes, all the time	3 Yes, all the time	0 No, never	0 No, never	3 Yes, all the time	3 Yes, all the time	3 Yes, all the time	0 No, never	2 Clean	3 Yes, all the time	3 Yes, all the time	3 Yes, all the time
118	1 Partner-Husband		46	2 Yes, Very well	2 Yes, Very well	1 Male	3 Married	2	0 No	0 Catholic	0 Luo	5	6		3 Good	3 Very long	0 No, none of them	2 Yes, most of the time	1 Yes, a few times	1 Yes, a few times	0 No, never	3 Yes, all the time		0 No, never	0 No, never	2 Yes, most of the time	0 No, never	0 No, never	0 No, never	0 No, never	0 No, never	2 Yes, most of the time	2 Yes, most of the time	1 Yes, a few times	1 Yes, a few times	1 Yes, a few times	1 Yes, a few times	0 No, never	0 No, never	1 Yes, a few times	2 Yes, most of the time	1 Dirty	3 Yes, all the time	2 Yes, most of the time	2 Yes, most of the time
119	1 Partner-Husband		32	2 Yes, Very well	2 Yes, Very well	1 Male	3 Married	4	1 Yes	4 Other Christian	0 Luo	5	5		3 Good	2 Somewhat long	0 No, none of them	3 Yes, all the time	2 Yes, most of the time	2 Yes, most of the time	3 Yes, all the time	3 Yes, all the time	3 Yes, all the time	0 No, never	0 No, never	3 Yes, all the time	3 Yes, all the time	3 Yes, all the time	3 Yes, all the time	3 Yes, all the time	2 Yes, most of the time	3 Yes, all the time	0 No, never	3 Yes, all the time	8 Dont know	8 Dont know	1 Yes, a few times	3 Yes, all the time	3 Yes, all the time	3 Yes, all the time	3 Yes, all the time	2 Clean	3 Yes, all the time	2 Yes, most of the time	2 Yes, most of the time
120	2 Mother in Law		48 years	0 No, cannot read	0 No, cannot read	0 Female	3 Married	0	0 No	2 Protestant/Pentecostal	8 Kuria	8	12	1 Yes	2 Fair	2 Somewhat long	0 No, none of them	0 No, never	1 Yes, a few times	1 Yes, a few times	0 No, never	1 Yes, a few times	0 No, never	0 No, never	0 No, never	3 Yes, all the time	0 No, never	8 Dont know	0 No, never	1 Yes, a few times	0 No, never	0 No, never	0 No, never	2 Yes, most of the time	3 Yes, all the time	0 No, never	0 No, never	0 No, never	1 Yes, a few times	3 Yes, all the time	2 Yes, most of the time	2 Clean	2 Yes, most of the time	0 No, never	3 Yes, all the time
121	2 Mother in Law		50	0 No, cannot read	0 No, cannot read	0 Female	3 Married	1	1 Yes	2 Protestant/Pentecostal	0 Luo	6	12	1 Yes	1 Poor	1 Somewhat short	0 No, none of them	0 No, never	3 Yes, all the time	3 Yes, all the time	3 Yes, all the time	3 Yes, all the time	2 Yes, most of the time	2 Yes, most of the time	0 No, never	3 Yes, all the time	2 Yes, most of the time	2 Yes, most of the time	2 Yes, most of the time	2 Yes, most of the time	3 Yes, all the time	3 Yes, all the time	0 No, never	3 Yes, all the time	2 Yes, most of the time	8 Dont know	8 Dont know	0 No, never	3 Yes, all the time	3 Yes, all the time	0 No, never	2 Clean	3 Yes, all the time	2 Yes, most of the time	3 Yes, all the time
122	1 Partner-Husband		34	2 Yes, Very well	2 Yes, Very well	1 Male	3 Married	4	0 No	3 Seventh Day Adventist	0 Luo	5	7		3 Good	1 Somewhat short	2 Yes, most of them	3 Yes, all the time	3 Yes, all the time	3 Yes, all the time	3 Yes, all the time	3 Yes, all the time	2 Yes, most of the time	2 Yes, most of the time	2 Yes, most of the time	3 Yes, all the time	3 Yes, all the time	3 Yes, all the time	3 Yes, all the time	3 Yes, all the time	3 Yes, all the time	2 Yes, most of the time	3 Yes, all the time	3 Yes, all the time	3 Yes, all the time	0 No, never	0 No, never	2 Yes, most of the time	2 Yes, most of the time	2 Yes, most of the time	3 Yes, all the time	3 Very clean	3 Yes, all the time	3 Yes, all the time	3 Yes, all the time
123	1 Partner-Husband		35	2 Yes, Very well	2 Yes, Very well	1 Male	3 Married	5	0 No	3 Seventh Day Adventist	0 Luo	3	3		3 Good	0 Very short or dont wait	0 No, none of them	1 Yes, a few times	2 Yes, most of the time	2 Yes, most of the time	8 Dont know	8 Dont know	3 Yes, all the time	8 Dont know	8 Dont know	1 Yes, a few times	1 Yes, a few times	8 Dont know	8 Dont know	1 Yes, a few times	1 Yes, a few times	3 Yes, all the time	0 No, never	3 Yes, all the time	0 No, never	0 No, never	0 No, never	2 Yes, most of the time	1 Yes, a few times	2 Yes, most of the time	1 Yes, a few times	2 Clean	3 Yes, all the time	3 Yes, all the time	3 Yes, all the time
124	3 Mother		46years	1 Yes, but with some difficulty	1 Yes, but with some difficulty	0 Female	3 Married	1	0 No	4 Other Christian	0 Luo	5	7	1 Yes	3 Good	3 Very long	0 No, none of them	1 Yes, a few times	3 Yes, all the time	3 Yes, all the time	3 Yes, all the time	3 Yes, all the time	1 Yes, a few times	1 Yes, a few times	0 No, never	3 Yes, all the time	2 Yes, most of the time	1 Yes, a few times	0 No, never	0 No, never	0 No, never	0 No, never	0 No, never	3 Yes, all the time	0 No, never	1 Yes, a few times	1 Yes, a few times	3 Yes, all the time	3 Yes, all the time	2 Yes, most of the time	3 Yes, all the time	3 Very clean	3 Yes, all the time	3 Yes, all the time	3 Yes, all the time
125	1 Partner-Husband		25yrs.	2 Yes, Very well	2 Yes, Very well	1 Male	3 Married	2	0 No	0 Catholic	0 Luo	2	2		3 Good	8 Dont know	1 Yes, a few of them	3 Yes, all the time	3 Yes, all the time	1 Yes, a few times	2 Yes, most of the time	2 Yes, most of the time	2 Yes, most of the time	3 Yes, all the time	0 No, never	3 Yes, all the time	2 Yes, most of the time	3 Yes, all the time	1 Yes, a few times	1 Yes, a few times	2 Yes, most of the time	2 Yes, most of the time	1 Yes, a few times	3 Yes, all the time	1 Yes, a few times	0 No, never	0 No, never	3 Yes, all the time	3 Yes, all the time	2 Yes, most of the time	0 No, never	3 Very clean	3 Yes, all the time	3 Yes, all the time	3 Yes, all the time
126	3 Mother		62	1 Yes, but with some difficulty	1 Yes, but with some difficulty	0 Female	4 Widowed	1	1 Yes	0 Catholic	0 Luo	5	7	1 Yes	3 Good	2 Somewhat long	0 No, none of them	2 Yes, most of the time	1 Yes, a few times	1 Yes, a few times	0 No, never	8 Dont know	0 No, never	2 Yes, most of the time	0 No, never	3 Yes, all the time	1 Yes, a few times	3 Yes, all the time	2 Yes, most of the time	2 Yes, most of the time	3 Yes, all the time	3 Yes, all the time	0 No, never	3 Yes, all the time	2 Yes, most of the time	2 Yes, most of the time	2 Yes, most of the time	0 No, never	3 Yes, all the time	3 Yes, all the time	0 No, never	2 Clean	3 Yes, all the time	8 Dont know	8 Dont know
127	1 Partner-Husband		23 years	2 Yes, Very well	2 Yes, Very well	1 Male	3 Married	2	0 No	2 Protestant/Pentecostal	8 Kuria	3	3		3 Good	3 Very long	0 No, none of them	0 No, never	0 No, never	0 No, never	0 No, never	2 Yes, most of the time	0 No, never	0 No, never	0 No, never	0 No, never	1 Yes, a few times	0 No, never	1 Yes, a few times	0 No, never	2 Yes, most of the time	0 No, never	0 No, never	1 Yes, a few times	0 No, never	2 Yes, most of the time	0 No, never	0 No, never	0 No, never	1 Yes, a few times	1 Yes, a few times	2 Clean	2 Yes, most of the time	1 Yes, a few times	1 Yes, a few times
128	1 Partner-Husband		21 years	2 Yes, Very well	2 Yes, Very well	1 Male	3 Married	1	0 No	1 Methodist/Presby/Anglican	8 Kuria	1	1		2 Fair	3 Very long	0 No, none of them	1 Yes, a few times	2 Yes, most of the time	2 Yes, most of the time	3 Yes, all the time	0 No, never	3 Yes, all the time	0 No, never	0 No, never	3 Yes, all the time	0 No, never	3 Yes, all the time	3 Yes, all the time	3 Yes, all the time	3 Yes, all the time	0 No, never	3 Yes, all the time	3 Yes, all the time	3 Yes, all the time	0 No, never	0 No, never	3 Yes, all the time	3 Yes, all the time	3 Yes, all the time	1 Yes, a few times	2 Clean	3 Yes, all the time	2 Yes, most of the time	3 Yes, all the time
129	4 Sister/Sister in law		25	1 Yes, but with some difficulty	0 No, cannot read	0 Female	3 Married	1	1 Yes	6 Other religion	0 Luo	2	2	1 Yes	4 Very Good	1 Somewhat short	3 Yes, all of them	3 Yes, all the time	3 Yes, all the time	3 Yes, all the time	3 Yes, all the time	3 Yes, all the time	3 Yes, all the time	3 Yes, all the time	3 Yes, all the time	3 Yes, all the time	3 Yes, all the time	3 Yes, all the time	3 Yes, all the time	0 No, never	3 Yes, all the time	3 Yes, all the time	3 Yes, all the time	3 Yes, all the time	3 Yes, all the time	0 No, never	0 No, never	0 No, never	3 Yes, all the time	3 Yes, all the time	3 Yes, all the time	3 Very clean	3 Yes, all the time	0 No, never	3 Yes, all the time
130	1 Partner-Husband		38 years	2 Yes, Very well	2 Yes, Very well	1 Male	3 Married	4	1 Yes	1 Methodist/Presby/Anglican	0 Luo	5	5		4 Very Good	3 Very long	1 Yes, a few of them	1 Yes, a few times	2 Yes, most of the time	2 Yes, most of the time	3 Yes, all the time	3 Yes, all the time	2 Yes, most of the time	1 Yes, a few times	8 Dont know	3 Yes, all the time	2 Yes, most of the time	2 Yes, most of the time	3 Yes, all the time	3 Yes, all the time	3 Yes, all the time	2 Yes, most of the time	2 Yes, most of the time	3 Yes, all the time	3 Yes, all the time	1 Yes, a few times	1 Yes, a few times	3 Yes, all the time	3 Yes, all the time	3 Yes, all the time	0 No, never	3 Very clean	3 Yes, all the time	3 Yes, all the time	3 Yes, all the time
131	1 Partner-Husband		29	2 Yes, Very well	2 Yes, Very well	1 Male	3 Married	2	0 No	0 Catholic	8 Kuria	5	5		4 Very Good	1 Somewhat short	0 No, none of them	3 Yes, all the time	3 Yes, all the time	3 Yes, all the time	3 Yes, all the time	3 Yes, all the time	3 Yes, all the time	2 Yes, most of the time	8 Dont know	3 Yes, all the time	3 Yes, all the time	3 Yes, all the time	3 Yes, all the time	3 Yes, all the time	3 Yes, all the time	0 No, never	0 No, never	3 Yes, all the time	3 Yes, all the time	0 No, never	1 Yes, a few times	0 No, never	3 Yes, all the time	3 Yes, all the time	3 Yes, all the time	3 Very clean	3 Yes, all the time	3 Yes, all the time	3 Yes, all the time
132	2 Mother in Law		66 years	0 No, cannot read	0 No, cannot read	0 Female	3 Married	0	0 No	1 Methodist/Presby/Anglican	7 Kisi	more than 16	12	0 No	1 Poor	3 Very long	0 No, none of them	1 Yes, a few times	8 Dont know	8 Dont know	8 Dont know	8 Dont know	0 No, never	0 No, never	0 No, never	8 Dont know	0 No, never	0 No, never	1 Yes, a few times	8 Dont know	8 Dont know	0 No, never	0 No, never	0 No, never	0 No, never	2 Yes, most of the time	1 Yes, a few times	0 No, never	1 Yes, a few times	3 Yes, all the time	2 Yes, most of the time	3 Very clean	1 Yes, a few times	1 Yes, a few times	1 Yes, a few times
133	1 Partner-Husband		42	1 Yes, but with some difficulty	1 Yes, but with some difficulty	1 Male	3 Married	1	1 Yes	3 Seventh Day Adventist	0 Luo	5	5		3 Good	8 Dont know	0 No, none of them	0 No, never	2 Yes, most of the time	2 Yes, most of the time	3 Yes, all the time	3 Yes, all the time	3 Yes, all the time	3 Yes, all the time	0 No, never	3 Yes, all the time	3 Yes, all the time	3 Yes, all the time	3 Yes, all the time	8 Dont know	3 Yes, all the time	0 No, never	0 No, never	3 Yes, all the time	2 Yes, most of the time	1 Yes, a few times	1 Yes, a few times	0 No, never	3 Yes, all the time	3 Yes, all the time	0 No, never	2 Clean	3 Yes, all the time	3 Yes, all the time	3 Yes, all the time
134	1 Partner-Husband		29 years	0 No, cannot read	0 No, cannot read	1 Male	3 Married	2	0 No	2 Protestant/Pentecostal	8 Kuria	6	6		3 Good	8 Dont know	0 No, none of them	3 Yes, all the time	3 Yes, all the time	2 Yes, most of the time	8 Dont know	3 Yes, all the time	2 Yes, most of the time	0 No, never	3 Yes, all the time	0 No, never	0 No, never	0 No, never	3 Yes, all the time	1 Yes, a few times	2 Yes, most of the time	3 Yes, all the time	0 No, never	3 Yes, all the time	3 Yes, all the time	0 No, never	1 Yes, a few times	0 No, never	3 Yes, all the time	8 Dont know	2 Yes, most of the time	2 Clean	3 Yes, all the time	2 Yes, most of the time	1 Yes, a few times
135	1 Partner-Husband		23	1 Yes, but with some difficulty	1 Yes, but with some difficulty	1 Male	3 Married	2	1 Yes	7 No religion	0 Luo	2	2		3 Good	1 Somewhat short	0 No, none of them	0 No, never	3 Yes, all the time	3 Yes, all the time	3 Yes, all the time	3 Yes, all the time	3 Yes, all the time	8 Dont know	0 No, never	3 Yes, all the time	8 Dont know	3 Yes, all the time	3 Yes, all the time	3 Yes, all the time	3 Yes, all the time	0 No, never	0 No, never	2 Yes, most of the time	0 No, never	0 No, never	1 Yes, a few times	0 No, never	3 Yes, all the time	3 Yes, all the time	0 No, never	2 Clean	3 Yes, all the time	0 No, never	3 Yes, all the time
136	1 Partner-Husband		23	2 Yes, Very well	2 Yes, Very well	1 Male	3 Married	4	1 Yes	3 Seventh Day Adventist	0 Luo	2	2		4 Very Good	0 Very short or dont wait	0 No, none of them	3 Yes, all the time	3 Yes, all the time	2 Yes, most of the time	3 Yes, all the time	3 Yes, all the time	3 Yes, all the time	3 Yes, all the time	3 Yes, all the time	3 Yes, all the time	3 Yes, all the time	3 Yes, all the time	3 Yes, all the time	3 Yes, all the time	3 Yes, all the time	3 Yes, all the time	0 No, never	3 Yes, all the time	0 No, never	2 Yes, most of the time	0 No, never	3 Yes, all the time	3 Yes, all the time	3 Yes, all the time	3 Yes, all the time	2 Clean	3 Yes, all the time	0 No, never	3 Yes, all the time
137	1 Partner-Husband		24 years	1 Yes, but with some difficulty	1 Yes, but with some difficulty	1 Male	3 Married	2	0 No	1 Methodist/Presby/Anglican	8 Kuria	2	2		4 Very Good	3 Very long	2 Yes, most of them	1 Yes, a few times	3 Yes, all the time	3 Yes, all the time	0 No, never	0 No, never	2 Yes, most of the time	0 No, never	0 No, never	2 Yes, most of the time	1 Yes, a few times	2 Yes, most of the time	1 Yes, a few times	2 Yes, most of the time	1 Yes, a few times	0 No, never	0 No, never	3 Yes, all the time	1 Yes, a few times	0 No, never	0 No, never	3 Yes, all the time	3 Yes, all the time	3 Yes, all the time	3 Yes, all the time	3 Very clean	3 Yes, all the time	3 Yes, all the time	3 Yes, all the time
138	2 Mother in Law		49 years	1 Yes, but with some difficulty	1 Yes, but with some difficulty	0 Female	4 Widowed	1	0 No	4 Other Christian	0 Luo	4	7	1 Yes	3 Good	2 Somewhat long	1 Yes, a few of them	3 Yes, all the time	1 Yes, a few times	1 Yes, a few times	3 Yes, all the time	3 Yes, all the time	3 Yes, all the time	2 Yes, most of the time	0 No, never	3 Yes, all the time	2 Yes, most of the time	1 Yes, a few times	2 Yes, most of the time	2 Yes, most of the time	3 Yes, all the time	1 Yes, a few times	0 No, never	2 Yes, most of the time	1 Yes, a few times	1 Yes, a few times	1 Yes, a few times	3 Yes, all the time	2 Yes, most of the time	3 Yes, all the time	1 Yes, a few times	3 Very clean	3 Yes, all the time	0 No, never	2 Yes, most of the time
139	4 Sister/Sister in law		26	1 Yes, but with some difficulty	1 Yes, but with some difficulty	0 Female	5 Divorced/Separated	1	0 No	2 Protestant/Pentecostal	0 Luo	2	2	0 No	3 Good	1 Somewhat short	0 No, none of them	1 Yes, a few times	1 Yes, a few times	1 Yes, a few times	3 Yes, all the time	3 Yes, all the time	1 Yes, a few times	1 Yes, a few times	0 No, never	3 Yes, all the time	0 No, never	0 No, never	1 Yes, a few times	1 Yes, a few times	1 Yes, a few times	1 Yes, a few times	3 Yes, all the time	3 Yes, all the time	0 No, never	0 No, never	0 No, never	3 Yes, all the time	3 Yes, all the time	3 Yes, all the time	2 Yes, most of the time	2 Clean	1 Yes, a few times	8 Dont know	8 Dont know
140	1 Partner-Husband		39 years	2 Yes, Very well	2 Yes, Very well	1 Male	3 Married	2	1 Yes	4 Other Christian	0 Luo	7	7		4 Very Good	2 Somewhat long	2 Yes, most of them	2 Yes, most of the time	3 Yes, all the time	3 Yes, all the time	1 Yes, a few times	2 Yes, most of the time	2 Yes, most of the time	2 Yes, most of the time	8 Dont know	3 Yes, all the time	1 Yes, a few times	3 Yes, all the time	1 Yes, a few times	1 Yes, a few times	2 Yes, most of the time	0 No, never	0 No, never	3 Yes, all the time	2 Yes, most of the time	0 No, never	0 No, never	3 Yes, all the time	2 Yes, most of the time	2 Yes, most of the time	1 Yes, a few times	2 Clean	1 Yes, a few times	0 No, never	3 Yes, all the time
141	1 Partner-Husband		35	2 Yes, Very well	1 Yes, but with some difficulty	1 Male	3 Married	1	1 Yes	2 Protestant/Pentecostal	1 Kikuyu	6	8		4 Very Good	0 Very short or dont wait	3 Yes, all of them	3 Yes, all the time	3 Yes, all the time	3 Yes, all the time	8 Dont know	3 Yes, all the time	3 Yes, all the time	3 Yes, all the time	3 Yes, all the time	3 Yes, all the time	3 Yes, all the time	3 Yes, all the time	8 Dont know	8 Dont know	3 Yes, all the time	3 Yes, all the time	0 No, never	3 Yes, all the time	3 Yes, all the time	0 No, never	0 No, never	0 No, never	3 Yes, all the time	3 Yes, all the time	3 Yes, all the time	3 Very clean	1 Yes, a few times	3 Yes, all the time	2 Yes, most of the time
142	1 Partner-Husband		29	2 Yes, Very well	2 Yes, Very well	1 Male	3 Married	4	0 No	0 Catholic	0 Luo	6	6		3 Good	1 Somewhat short	2 Yes, most of them	1 Yes, a few times	2 Yes, most of the time	2 Yes, most of the time	2 Yes, most of the time	3 Yes, all the time	2 Yes, most of the time	8 Dont know	3 Yes, all the time	2 Yes, most of the time	2 Yes, most of the time	3 Yes, all the time	3 Yes, all the time	3 Yes, all the time	2 Yes, most of the time	2 Yes, most of the time	3 Yes, all the time	2 Yes, most of the time	2 Yes, most of the time	3 Yes, all the time	0 No, never	3 Yes, all the time	2 Yes, most of the time	2 Yes, most of the time	0 No, never	2 Clean	2 Yes, most of the time	1 Yes, a few times	1 Yes, a few times
143	1 Partner-Husband		30	2 Yes, Very well	2 Yes, Very well	1 Male	3 Married	4	0 No	2 Protestant/Pentecostal	0 Luo	4	4		3 Good	1 Somewhat short	1 Yes, a few of them	2 Yes, most of the time	2 Yes, most of the time	2 Yes, most of the time	2 Yes, most of the time	3 Yes, all the time	2 Yes, most of the time	2 Yes, most of the time	2 Yes, most of the time	2 Yes, most of the time	1 Yes, a few times	1 Yes, a few times	3 Yes, all the time	3 Yes, all the time	1 Yes, a few times	1 Yes, a few times	2 Yes, most of the time	1 Yes, a few times	2 Yes, most of the time	2 Yes, most of the time	2 Yes, most of the time	1 Yes, a few times	3 Yes, all the time	1 Yes, a few times	0 No, never	3 Very clean	2 Yes, most of the time	2 Yes, most of the time	2 Yes, most of the time
144	3 Mother		45	1 Yes, but with some difficulty	1 Yes, but with some difficulty	0 Female	4 Widowed	1	0 No	0 Catholic	7 Kisi	6	5	1 Yes	2 Fair	1 Somewhat short	8 Dont know	1 Yes, a few times	3 Yes, all the time	3 Yes, all the time	3 Yes, all the time	8 Dont know	1 Yes, a few times	1 Yes, a few times	0 No, never	1 Yes, a few times	1 Yes, a few times	1 Yes, a few times	3 Yes, all the time	0 No, never	1 Yes, a few times	3 Yes, all the time	0 No, never	2 Yes, most of the time	0 No, never	1 Yes, a few times	1 Yes, a few times	3 Yes, all the time	3 Yes, all the time	3 Yes, all the time	1 Yes, a few times	8 Dont know	1 Yes, a few times	8 Dont know	3 Yes, all the time
145	1 Partner-Husband		39yrs.	2 Yes, Very well	2 Yes, Very well	1 Male	3 Married	5	1 Yes	2 Protestant/Pentecostal	0 Luo	4	4		3 Good	1 Somewhat short	0 No, none of them	8 Dont know	3 Yes, all the time	3 Yes, all the time	3 Yes, all the time	2 Yes, most of the time	3 Yes, all the time	2 Yes, most of the time	0 No, never	3 Yes, all the time	2 Yes, most of the time	1 Yes, a few times	2 Yes, most of the time	0 No, never	2 Yes, most of the time	1 Yes, a few times	0 No, never	2 Yes, most of the time	3 Yes, all the time	8 Dont know	0 No, never	3 Yes, all the time	3 Yes, all the time	2 Yes, most of the time	0 No, never	3 Very clean	3 Yes, all the time	3 Yes, all the time	3 Yes, all the time
146	3 Mother		30	1 Yes, but with some difficulty	1 Yes, but with some difficulty	0 Female	3 Married	1	0 No	2 Protestant/Pentecostal	8 Kuria	8	7	0 No	4 Very Good	1 Somewhat short	0 No, none of them	1 Yes, a few times	1 Yes, a few times	1 Yes, a few times	3 Yes, all the time	3 Yes, all the time	2 Yes, most of the time	0 No, never	0 No, never	3 Yes, all the time	0 No, never	2 Yes, most of the time	1 Yes, a few times	8 Dont know	3 Yes, all the time	3 Yes, all the time	3 Yes, all the time	3 Yes, all the time	0 No, never	2 Yes, most of the time	1 Yes, a few times	3 Yes, all the time	3 Yes, all the time	2 Yes, most of the time	3 Yes, all the time	1 Dirty	1 Yes, a few times	2 Yes, most of the time	2 Yes, most of the time
147	2 Mother in Law		45	1 Yes, but with some difficulty	1 Yes, but with some difficulty	0 Female	3 Married	2	0 No	2 Protestant/Pentecostal	8 Kuria	5	8	1 Yes	3 Good	2 Somewhat long	1 Yes, a few of them	3 Yes, all the time	3 Yes, all the time	3 Yes, all the time	3 Yes, all the time	3 Yes, all the time	3 Yes, all the time	3 Yes, all the time	0 No, never	3 Yes, all the time	3 Yes, all the time	3 Yes, all the time	3 Yes, all the time	8 Dont know	3 Yes, all the time	3 Yes, all the time	0 No, never	3 Yes, all the time	3 Yes, all the time	0 No, never	0 No, never	2 Yes, most of the time	3 Yes, all the time	3 Yes, all the time	1 Yes, a few times	2 Clean	1 Yes, a few times	0 No, never	3 Yes, all the time
148	3 Mother		40 years	1 Yes, but with some difficulty	1 Yes, but with some difficulty	0 Female	3 Married	1	0 No	4 Other Christian	2 Luhya	7	6	1 Yes	4 Very Good	3 Very long	1 Yes, a few of them	2 Yes, most of the time	3 Yes, all the time	3 Yes, all the time	3 Yes, all the time	3 Yes, all the time	2 Yes, most of the time	2 Yes, most of the time	0 No, never	2 Yes, most of the time	0 No, never	1 Yes, a few times	1 Yes, a few times	8 Dont know	2 Yes, most of the time	0 No, never	0 No, never	2 Yes, most of the time	0 No, never	3 Yes, all the time	1 Yes, a few times	3 Yes, all the time	2 Yes, most of the time	3 Yes, all the time	2 Yes, most of the time	3 Very clean	2 Yes, most of the time	2 Yes, most of the time	3 Yes, all the time
149	3 Mother		41	2 Yes, Very well	2 Yes, Very well	0 Female	3 Married	2	1 Yes	3 Seventh Day Adventist	8 Kuria	5	5	0 No	3 Good	3 Very long	1 Yes, a few of them	3 Yes, all the time	3 Yes, all the time	3 Yes, all the time	3 Yes, all the time	3 Yes, all the time	3 Yes, all the time	3 Yes, all the time	0 No, never	3 Yes, all the time	3 Yes, all the time	3 Yes, all the time	3 Yes, all the time	0 No, never	3 Yes, all the time	3 Yes, all the time	1 Yes, a few times	3 Yes, all the time	3 Yes, all the time	0 No, never	0 No, never	1 Yes, a few times	3 Yes, all the time	3 Yes, all the time	3 Yes, all the time	2 Clean	3 Yes, all the time	3 Yes, all the time	3 Yes, all the time
150	3 Mother		31	2 Yes, Very well	2 Yes, Very well	0 Female	5 Divorced/Separated	2	1 Yes	4 Other Christian	0 Luo	3	5	1 Yes	2 Fair	2 Somewhat long	0 No, none of them	2 Yes, most of the time	1 Yes, a few times	1 Yes, a few times	3 Yes, all the time	3 Yes, all the time	3 Yes, all the time	3 Yes, all the time	0 No, never	3 Yes, all the time	3 Yes, all the time	3 Yes, all the time	3 Yes, all the time	3 Yes, all the time	3 Yes, all the time	3 Yes, all the time	0 No, never	3 Yes, all the time	0 No, never	8 Dont know	8 Dont know	2 Yes, most of the time	3 Yes, all the time	3 Yes, all the time	2 Yes, most of the time	2 Clean	3 Yes, all the time	3 Yes, all the time	3 Yes, all the time
151	1 Partner-Husband		39 years	0 No, cannot read	0 No, cannot read	1 Male	3 Married	1	0 No	6 Other religion	8 Kuria	7	7		4 Very Good	1 Somewhat short	8 Dont know	8 Dont know	3 Yes, all the time	3 Yes, all the time	2 Yes, most of the time	3 Yes, all the time	0 No, never	1 Yes, a few times	0 No, never	3 Yes, all the time	3 Yes, all the time	3 Yes, all the time	3 Yes, all the time	3 Yes, all the time	8 Dont know	3 Yes, all the time	2 Yes, most of the time	3 Yes, all the time	3 Yes, all the time	3 Yes, all the time	0 No, never	3 Yes, all the time	3 Yes, all the time	3 Yes, all the time	3 Yes, all the time	3 Very clean	3 Yes, all the time	3 Yes, all the time	2 Yes, most of the time
152	1 Partner-Husband		34 years	2 Yes, Very well	2 Yes, Very well	1 Male	3 Married	4	1 Yes	0 Catholic	0 Luo	2	2		4 Very Good	2 Somewhat long	8 Dont know	8 Dont know	3 Yes, all the time	3 Yes, all the time	8 Dont know	3 Yes, all the time	2 Yes, most of the time	1 Yes, a few times	3 Yes, all the time	3 Yes, all the time	1 Yes, a few times	3 Yes, all the time	8 Dont know	8 Dont know	3 Yes, all the time	0 No, never	0 No, never	8 Dont know	8 Dont know	0 No, never	0 No, never	3 Yes, all the time	3 Yes, all the time	3 Yes, all the time	3 Yes, all the time	2 Clean	8 Dont know	3 Yes, all the time	3 Yes, all the time
153	1 Partner-Husband		39	1 Yes, but with some difficulty	1 Yes, but with some difficulty	1 Male	3 Married	1	1 Yes	3 Seventh Day Adventist	0 Luo	5	5		4 Very Good	0 Very short or dont wait	2 Yes, most of them	3 Yes, all the time	3 Yes, all the time	3 Yes, all the time	8 Dont know	3 Yes, all the time	3 Yes, all the time	3 Yes, all the time	3 Yes, all the time	3 Yes, all the time	0 No, never	3 Yes, all the time	3 Yes, all the time	3 Yes, all the time	3 Yes, all the time	0 No, never	0 No, never	3 Yes, all the time	0 No, never	0 No, never	0 No, never	3 Yes, all the time	3 Yes, all the time	3 Yes, all the time	3 Yes, all the time	2 Clean	3 Yes, all the time	2 Yes, most of the time	3 Yes, all the time
154	1 Partner-Husband		35	2 Yes, Very well	2 Yes, Very well	1 Male	3 Married	4	0 No	2 Protestant/Pentecostal	8 Kuria	3	3		3 Good	0 Very short or dont wait	0 No, none of them	3 Yes, all the time	3 Yes, all the time	3 Yes, all the time	3 Yes, all the time	3 Yes, all the time	3 Yes, all the time	3 Yes, all the time	0 No, never	3 Yes, all the time	3 Yes, all the time	3 Yes, all the time	3 Yes, all the time	3 Yes, all the time	3 Yes, all the time	3 Yes, all the time	3 Yes, all the time	3 Yes, all the time	3 Yes, all the time	0 No, never	0 No, never	3 Yes, all the time	3 Yes, all the time	3 Yes, all the time	0 No, never	3 Very clean	3 Yes, all the time	0 No, never	3 Yes, all the time
155	1 Partner-Husband		39	2 Yes, Very well	2 Yes, Very well	1 Male	3 Married	4	0 No	2 Protestant/Pentecostal	0 Luo	6	10		3 Good	1 Somewhat short	0 No, none of them	2 Yes, most of the time	3 Yes, all the time	3 Yes, all the time	2 Yes, most of the time	8 Dont know	3 Yes, all the time	2 Yes, most of the time	1 Yes, a few times	2 Yes, most of the time	1 Yes, a few times	8 Dont know	3 Yes, all the time	0 No, never	0 No, never	1 Yes, a few times	3 Yes, all the time	2 Yes, most of the time	3 Yes, all the time	0 No, never	0 No, never	2 Yes, most of the time	1 Yes, a few times	0 No, never	0 No, never	3 Very clean	3 Yes, all the time	2 Yes, most of the time	3 Yes, all the time
156	4 Sister/Sister in law		24	2 Yes, Very well	2 Yes, Very well	0 Female	5 Divorced/Separated	2	0 No	2 Protestant/Pentecostal	2 Luhya	2	2	1 Yes	4 Very Good	2 Somewhat long	0 No, none of them	3 Yes, all the time	2 Yes, most of the time	0 No, never	3 Yes, all the time	3 Yes, all the time	3 Yes, all the time	2 Yes, most of the time	2 Yes, most of the time	3 Yes, all the time	3 Yes, all the time	0 No, never	2 Yes, most of the time	0 No, never	3 Yes, all the time	1 Yes, a few times	0 No, never	2 Yes, most of the time	0 No, never	2 Yes, most of the time	1 Yes, a few times	1 Yes, a few times	3 Yes, all the time	3 Yes, all the time	3 Yes, all the time	2 Clean	3 Yes, all the time	3 Yes, all the time	3 Yes, all the time
157	1 Partner-Husband		62	2 Yes, Very well	2 Yes, Very well	1 Male	3 Married	5	1 Yes	4 Other Christian	0 Luo	9	9		3 Good	1 Somewhat short	0 No, none of them	1 Yes, a few times	1 Yes, a few times	1 Yes, a few times	3 Yes, all the time	3 Yes, all the time	3 Yes, all the time	3 Yes, all the time	0 No, never	3 Yes, all the time	3 Yes, all the time	3 Yes, all the time	2 Yes, most of the time	3 Yes, all the time	3 Yes, all the time	1 Yes, a few times	0 No, never	3 Yes, all the time	1 Yes, a few times	3 Yes, all the time	0 No, never	3 Yes, all the time	3 Yes, all the time	3 Yes, all the time	3 Yes, all the time	2 Clean	3 Yes, all the time	3 Yes, all the time	3 Yes, all the time
158	1 Partner-Husband		36	2 Yes, Very well	2 Yes, Very well	1 Male	3 Married	2	0 No	1 Methodist/Presby/Anglican	0 Luo	4	5		3 Good	2 Somewhat long	0 No, none of them	1 Yes, a few times	3 Yes, all the time	2 Yes, most of the time	8 Dont know	1 Yes, a few times	0 No, never	3 Yes, all the time	1 Yes, a few times	1 Yes, a few times	1 Yes, a few times	1 Yes, a few times	2 Yes, most of the time	1 Yes, a few times	1 Yes, a few times	1 Yes, a few times	2 Yes, most of the time	1 Yes, a few times	1 Yes, a few times	0 No, never	0 No, never	3 Yes, all the time	1 Yes, a few times	3 Yes, all the time	3 Yes, all the time	3 Very clean	2 Yes, most of the time	3 Yes, all the time	2 Yes, most of the time
159	1 Partner-Husband		35	2 Yes, Very well	2 Yes, Very well	1 Male	3 Married	4	1 Yes	0 Catholic	0 Luo	2	2		3 Good	1 Somewhat short	0 No, none of them	1 Yes, a few times	1 Yes, a few times	1 Yes, a few times	3 Yes, all the time	8 Dont know	3 Yes, all the time	1 Yes, a few times	8 Dont know	1 Yes, a few times	3 Yes, all the time	2 Yes, most of the time	1 Yes, a few times	1 Yes, a few times	1 Yes, a few times	3 Yes, all the time	0 No, never	3 Yes, all the time	0 No, never	0 No, never	0 No, never	2 Yes, most of the time	2 Yes, most of the time	3 Yes, all the time	3 Yes, all the time	2 Clean	3 Yes, all the time	3 Yes, all the time	3 Yes, all the time
160	3 Mother		37	2 Yes, Very well	2 Yes, Very well	0 Female	3 Married	2	1 Yes	0 Catholic	0 Luo	2	2	1 Yes	3 Good	3 Very long	0 No, none of them	1 Yes, a few times	2 Yes, most of the time	2 Yes, most of the time	0 No, never	3 Yes, all the time	0 No, never	0 No, never	0 No, never	2 Yes, most of the time	0 No, never	2 Yes, most of the time	2 Yes, most of the time	1 Yes, a few times	0 No, never	2 Yes, most of the time	2 Yes, most of the time	2 Yes, most of the time	1 Yes, a few times	1 Yes, a few times	1 Yes, a few times	0 No, never	2 Yes, most of the time	3 Yes, all the time	2 Yes, most of the time	1 Dirty	2 Yes, most of the time	2 Yes, most of the time	3 Yes, all the time
161	1 Partner-Husband		30 years	2 Yes, Very well	2 Yes, Very well	1 Male	3 Married	1	0 No	4 Other Christian	0 Luo	3	3		5 Excellent	3 Very long	1 Yes, a few of them	2 Yes, most of the time	3 Yes, all the time	3 Yes, all the time	3 Yes, all the time	8 Dont know	2 Yes, most of the time	8 Dont know	8 Dont know	2 Yes, most of the time	8 Dont know	3 Yes, all the time	8 Dont know	8 Dont know	3 Yes, all the time	0 No, never	0 No, never	3 Yes, all the time	8 Dont know	1 Yes, a few times	1 Yes, a few times	3 Yes, all the time	8 Dont know	3 Yes, all the time	3 Yes, all the time	2 Clean	1 Yes, a few times	1 Yes, a few times	3 Yes, all the time
162	1 Partner-Husband		36	2 Yes, Very well	2 Yes, Very well	1 Male	3 Married	5	1 Yes	3 Seventh Day Adventist	0 Luo	3	3		3 Good	3 Very long	0 No, none of them	2 Yes, most of the time	2 Yes, most of the time	2 Yes, most of the time	8 Dont know	2 Yes, most of the time	1 Yes, a few times	0 No, never	8 Dont know	2 Yes, most of the time	0 No, never	1 Yes, a few times	1 Yes, a few times	0 No, never	0 No, never	1 Yes, a few times	2 Yes, most of the time	3 Yes, all the time	1 Yes, a few times	0 No, never	0 No, never	0 No, never	2 Yes, most of the time	2 Yes, most of the time	2 Yes, most of the time	2 Clean	3 Yes, all the time	3 Yes, all the time	3 Yes, all the time
163	4 Sister/Sister in law		25	2 Yes, Very well	2 Yes, Very well	0 Female	3 Married	2	0 No	0 Catholic	8 Kuria	3	3	1 Yes	4 Very Good	0 Very short or dont wait	0 No, none of them	2 Yes, most of the time	3 Yes, all the time	3 Yes, all the time	3 Yes, all the time	3 Yes, all the time	0 No, never	0 No, never	0 No, never	3 Yes, all the time	1 Yes, a few times	1 Yes, a few times	2 Yes, most of the time	2 Yes, most of the time	3 Yes, all the time	1 Yes, a few times	0 No, never	2 Yes, most of the time	1 Yes, a few times	2 Yes, most of the time	2 Yes, most of the time	0 No, never	2 Yes, most of the time	3 Yes, all the time	2 Yes, most of the time	3 Very clean	3 Yes, all the time	3 Yes, all the time	2 Yes, most of the time
164	1 Partner-Husband		30	2 Yes, Very well	2 Yes, Very well	1 Male	3 Married	2	1 Yes	2 Protestant/Pentecostal	8 Kuria	2	2		3 Good	2 Somewhat long	0 No, none of them	3 Yes, all the time	3 Yes, all the time	8 Dont know	3 Yes, all the time	3 Yes, all the time	3 Yes, all the time	3 Yes, all the time	0 No, never	3 Yes, all the time	8 Dont know	3 Yes, all the time	3 Yes, all the time	3 Yes, all the time	3 Yes, all the time	3 Yes, all the time	3 Yes, all the time	3 Yes, all the time	3 Yes, all the time	0 No, never	0 No, never	3 Yes, all the time	3 Yes, all the time	3 Yes, all the time	3 Yes, all the time	2 Clean	3 Yes, all the time	3 Yes, all the time	3 Yes, all the time
165	1 Partner-Husband		24 years	2 Yes, Very well	2 Yes, Very well	1 Male	3 Married	0	0 No	2 Protestant/Pentecostal	8 Kuria	2	5		3 Good	3 Very long	0 No, none of them	0 No, never	0 No, never	0 No, never	0 No, never	1 Yes, a few times	0 No, never	0 No, never	0 No, never	0 No, never	0 No, never	0 No, never	2 Yes, most of the time	2 Yes, most of the time	0 No, never	0 No, never	0 No, never	0 No, never	1 Yes, a few times	3 Yes, all the time	1 Yes, a few times	0 No, never	0 No, never	0 No, never	3 Yes, all the time	2 Clean	2 Yes, most of the time	0 No, never	0 No, never
166	1 Partner-Husband		44yrs	2 Yes, Very well	2 Yes, Very well	1 Male	3 Married	5	1 Yes	0 Catholic	0 Luo	5	5		3 Good	0 Very short or dont wait	0 No, none of them	3 Yes, all the time	3 Yes, all the time	3 Yes, all the time	3 Yes, all the time	2 Yes, most of the time	3 Yes, all the time	3 Yes, all the time	8 Dont know	3 Yes, all the time	3 Yes, all the time	3 Yes, all the time	2 Yes, most of the time	0 No, never	1 Yes, a few times	2 Yes, most of the time	1 Yes, a few times	3 Yes, all the time	3 Yes, all the time	0 No, never	0 No, never	3 Yes, all the time	3 Yes, all the time	2 Yes, most of the time	0 No, never	2 Clean	3 Yes, all the time	3 Yes, all the time	3 Yes, all the time
167	1 Partner-Husband		34yrs	2 Yes, Very well	2 Yes, Very well	1 Male	3 Married	4	0 No	3 Seventh Day Adventist	0 Luo	2	2		3 Good	1 Somewhat short	0 No, none of them	2 Yes, most of the time	3 Yes, all the time	2 Yes, most of the time	2 Yes, most of the time	3 Yes, all the time	3 Yes, all the time	2 Yes, most of the time	8 Dont know	3 Yes, all the time	2 Yes, most of the time	3 Yes, all the time	3 Yes, all the time	1 Yes, a few times	1 Yes, a few times	2 Yes, most of the time	0 No, never	3 Yes, all the time	0 No, never	0 No, never	0 No, never	3 Yes, all the time	3 Yes, all the time	2 Yes, most of the time	1 Yes, a few times	2 Clean	3 Yes, all the time	3 Yes, all the time	3 Yes, all the time
168	1 Partner-Husband		30	1 Yes, but with some difficulty	1 Yes, but with some difficulty	1 Male	3 Married	2	1 Yes	4 Other Christian	2 Luhya	2	2		3 Good	2 Somewhat long	0 No, none of them	0 No, never	2 Yes, most of the time	2 Yes, most of the time	3 Yes, all the time	3 Yes, all the time	2 Yes, most of the time	3 Yes, all the time	0 No, never	3 Yes, all the time	2 Yes, most of the time	0 No, never	1 Yes, a few times	1 Yes, a few times	2 Yes, most of the time	0 No, never	0 No, never	3 Yes, all the time	1 Yes, a few times	1 Yes, a few times	1 Yes, a few times	3 Yes, all the time	2 Yes, most of the time	2 Yes, most of the time	3 Yes, all the time	2 Clean	3 Yes, all the time	3 Yes, all the time	2 Yes, most of the time
169	1 Partner-Husband		32	2 Yes, Very well	2 Yes, Very well	1 Male	3 Married	4	0 No	1 Methodist/Presby/Anglican	0 Luo	3	3		3 Good	1 Somewhat short	8 Dont know	1 Yes, a few times	2 Yes, most of the time	2 Yes, most of the time	8 Dont know	8 Dont know	3 Yes, all the time	2 Yes, most of the time	8 Dont know	2 Yes, most of the time	2 Yes, most of the time	3 Yes, all the time	1 Yes, a few times	0 No, never	1 Yes, a few times	3 Yes, all the time	0 No, never	1 Yes, a few times	0 No, never	0 No, never	0 No, never	3 Yes, all the time	3 Yes, all the time	3 Yes, all the time	1 Yes, a few times	2 Clean	1 Yes, a few times	3 Yes, all the time	3 Yes, all the time
170	5 Friend- Neighbour		27	2 Yes, Very well	2 Yes, Very well	0 Female	3 Married	2	0 No	0 Catholic	0 Luo	2	3	1 Yes	4 Very Good	2 Somewhat long	0 No, none of them	3 Yes, all the time	2 Yes, most of the time	2 Yes, most of the time	3 Yes, all the time	3 Yes, all the time	2 Yes, most of the time	2 Yes, most of the time	0 No, never	3 Yes, all the time	2 Yes, most of the time	2 Yes, most of the time	2 Yes, most of the time	2 Yes, most of the time	2 Yes, most of the time	3 Yes, all the time	0 No, never	2 Yes, most of the time	0 No, never	1 Yes, a few times	0 No, never	3 Yes, all the time	2 Yes, most of the time	2 Yes, most of the time	1 Yes, a few times	2 Clean	3 Yes, all the time	3 Yes, all the time	3 Yes, all the time
171	9 Other (specify)___________	co-wife	40	1 Yes, but with some difficulty	1 Yes, but with some difficulty	0 Female	3 Married	1	0 No	4 Other Christian	0 Luo	1	4	1 Yes	3 Good	2 Somewhat long	0 No, none of them	3 Yes, all the time	3 Yes, all the time	3 Yes, all the time	3 Yes, all the time	3 Yes, all the time	3 Yes, all the time	3 Yes, all the time	0 No, never	0 No, never	3 Yes, all the time	2 Yes, most of the time	3 Yes, all the time	3 Yes, all the time	3 Yes, all the time	3 Yes, all the time	0 No, never	3 Yes, all the time	0 No, never	0 No, never	0 No, never	2 Yes, most of the time	2 Yes, most of the time	3 Yes, all the time	3 Yes, all the time	2 Clean	3 Yes, all the time	3 Yes, all the time	3 Yes, all the time
172	1 Partner-Husband		35	2 Yes, Very well	2 Yes, Very well	1 Male	3 Married	1	0 No	2 Protestant/Pentecostal	8 Kuria	5	5		4 Very Good	1 Somewhat short	0 No, none of them	2 Yes, most of the time	1 Yes, a few times	2 Yes, most of the time	0 No, never	3 Yes, all the time	3 Yes, all the time	8 Dont know	0 No, never	3 Yes, all the time	1 Yes, a few times	1 Yes, a few times	2 Yes, most of the time	8 Dont know	2 Yes, most of the time	3 Yes, all the time	0 No, never	3 Yes, all the time	1 Yes, a few times	2 Yes, most of the time	2 Yes, most of the time	0 No, never	2 Yes, most of the time	3 Yes, all the time	3 Yes, all the time	0 Very dirty	1 Yes, a few times	0 No, never	2 Yes, most of the time
173	1 Partner-Husband		54 years	1 Yes, but with some difficulty	1 Yes, but with some difficulty	1 Male	3 Married	1	0 No	2 Protestant/Pentecostal	0 Luo	6	7		4 Very Good	2 Somewhat long	2 Yes, most of them	2 Yes, most of the time	8 Dont know	8 Dont know	0 No, never	3 Yes, all the time	0 No, never	0 No, never	3 Yes, all the time	3 Yes, all the time	0 No, never	0 No, never	0 No, never	0 No, never	3 Yes, all the time	0 No, never	0 No, never	0 No, never	1 Yes, a few times	3 Yes, all the time	2 Yes, most of the time	3 Yes, all the time	0 No, never	0 No, never	3 Yes, all the time	1 Dirty	1 Yes, a few times	2 Yes, most of the time	3 Yes, all the time
174	2 Mother in Law		58	1 Yes, but with some difficulty	1 Yes, but with some difficulty	0 Female	4 Widowed	1	0 No	3 Seventh Day Adventist	2 Luhya	7	9	1 Yes	3 Good	1 Somewhat short	0 No, none of them	3 Yes, all the time	1 Yes, a few times	0 No, never	2 Yes, most of the time	0 No, never	2 Yes, most of the time	0 No, never	2 Yes, most of the time	3 Yes, all the time	0 No, never	2 Yes, most of the time	3 Yes, all the time	1 Yes, a few times	3 Yes, all the time	0 No, never	0 No, never	1 Yes, a few times	2 Yes, most of the time	2 Yes, most of the time	1 Yes, a few times	0 No, never	2 Yes, most of the time	3 Yes, all the time	0 No, never	2 Clean	3 Yes, all the time	3 Yes, all the time	3 Yes, all the time
175	2 Mother in Law		49	2 Yes, Very well	2 Yes, Very well	0 Female	4 Widowed	1	0 No	2 Protestant/Pentecostal	8 Kuria	4	5	1 Yes	3 Good	0 Very short or dont wait	0 No, none of them	3 Yes, all the time	3 Yes, all the time	3 Yes, all the time	3 Yes, all the time	3 Yes, all the time	3 Yes, all the time	3 Yes, all the time	3 Yes, all the time	3 Yes, all the time	3 Yes, all the time	3 Yes, all the time	3 Yes, all the time	3 Yes, all the time	3 Yes, all the time	3 Yes, all the time	3 Yes, all the time	3 Yes, all the time	3 Yes, all the time	0 No, never	0 No, never	3 Yes, all the time	3 Yes, all the time	3 Yes, all the time	3 Yes, all the time	2 Clean	3 Yes, all the time	3 Yes, all the time	3 Yes, all the time
176	3 Mother		40 years	2 Yes, Very well	2 Yes, Very well	1 Male	3 Married	2	0 No	3 Seventh Day Adventist	0 Luo	10	11		4 Very Good	3 Very long	3 Yes, all of them	3 Yes, all the time	3 Yes, all the time	3 Yes, all the time	2 Yes, most of the time	3 Yes, all the time	2 Yes, most of the time	2 Yes, most of the time	3 Yes, all the time	3 Yes, all the time	3 Yes, all the time	3 Yes, all the time	3 Yes, all the time	3 Yes, all the time	3 Yes, all the time	1 Yes, a few times	0 No, never	0 No, never	3 Yes, all the time	2 Yes, most of the time	0 No, never	2 Yes, most of the time	3 Yes, all the time	3 Yes, all the time	2 Yes, most of the time	2 Clean	3 Yes, all the time	3 Yes, all the time	3 Yes, all the time
177	1 Partner-Husband		41	1 Yes, but with some difficulty	1 Yes, but with some difficulty	1 Male	3 Married	2	0 No	0 Catholic	0 Luo	6	6		3 Good	1 Somewhat short	0 No, none of them	1 Yes, a few times	1 Yes, a few times	1 Yes, a few times	2 Yes, most of the time	1 Yes, a few times	0 No, never	0 No, never	0 No, never	2 Yes, most of the time	1 Yes, a few times	2 Yes, most of the time	1 Yes, a few times	0 No, never	1 Yes, a few times	1 Yes, a few times	0 No, never	1 Yes, a few times	1 Yes, a few times	1 Yes, a few times	1 Yes, a few times	2 Yes, most of the time	2 Yes, most of the time	2 Yes, most of the time	0 No, never	2 Clean	2 Yes, most of the time	2 Yes, most of the time	2 Yes, most of the time
178	1 Partner-Husband		32 years	2 Yes, Very well	2 Yes, Very well	1 Male	3 Married	1	0 No	2 Protestant/Pentecostal	2 Luhya	2	2		4 Very Good	2 Somewhat long	0 No, none of them	2 Yes, most of the time	1 Yes, a few times	0 No, never	8 Dont know	3 Yes, all the time	1 Yes, a few times	8 Dont know	8 Dont know	3 Yes, all the time	3 Yes, all the time	3 Yes, all the time	3 Yes, all the time	3 Yes, all the time	3 Yes, all the time	1 Yes, a few times	0 No, never	3 Yes, all the time	3 Yes, all the time	8 Dont know	8 Dont know	2 Yes, most of the time	2 Yes, most of the time	2 Yes, most of the time	0 No, never	3 Very clean	3 Yes, all the time	3 Yes, all the time	3 Yes, all the time
179	1 Partner-Husband		28	2 Yes, Very well	2 Yes, Very well	1 Male	3 Married	1	1 Yes	2 Protestant/Pentecostal	8 Kuria	3	3		3 Good	0 Very short or dont wait	0 No, none of them	3 Yes, all the time	3 Yes, all the time	3 Yes, all the time	3 Yes, all the time	3 Yes, all the time	3 Yes, all the time	3 Yes, all the time	0 No, never	3 Yes, all the time	3 Yes, all the time	3 Yes, all the time	3 Yes, all the time	3 Yes, all the time	3 Yes, all the time	3 Yes, all the time	3 Yes, all the time	3 Yes, all the time	3 Yes, all the time	0 No, never	0 No, never	3 Yes, all the time	3 Yes, all the time	3 Yes, all the time	3 Yes, all the time	2 Clean	3 Yes, all the time	3 Yes, all the time	3 Yes, all the time
180	1 Partner-Husband		40yrs	2 Yes, Very well	2 Yes, Very well	1 Male	3 Married	4	0 No	0 Catholic	0 Luo	6	6		3 Good	0 Very short or dont wait	0 No, none of them	3 Yes, all the time	3 Yes, all the time	2 Yes, most of the time	3 Yes, all the time	3 Yes, all the time	3 Yes, all the time	2 Yes, most of the time	8 Dont know	3 Yes, all the time	3 Yes, all the time	3 Yes, all the time	2 Yes, most of the time	1 Yes, a few times	1 Yes, a few times	2 Yes, most of the time	1 Yes, a few times	3 Yes, all the time	0 No, never	0 No, never	0 No, never	2 Yes, most of the time	3 Yes, all the time	3 Yes, all the time	0 No, never	3 Very clean	3 Yes, all the time	3 Yes, all the time	3 Yes, all the time
181	1 Partner-Husband		25	2 Yes, Very well	2 Yes, Very well	1 Male	3 Married	2	0 No	0 Catholic	0 Luo	2	2		3 Good	2 Somewhat long	1 Yes, a few of them	1 Yes, a few times	2 Yes, most of the time	2 Yes, most of the time	2 Yes, most of the time	2 Yes, most of the time	1 Yes, a few times	1 Yes, a few times	1 Yes, a few times	2 Yes, most of the time	1 Yes, a few times	2 Yes, most of the time	2 Yes, most of the time	1 Yes, a few times	2 Yes, most of the time	2 Yes, most of the time	1 Yes, a few times	2 Yes, most of the time	2 Yes, most of the time	1 Yes, a few times	1 Yes, a few times	2 Yes, most of the time	2 Yes, most of the time	3 Yes, all the time	0 No, never	2 Clean	3 Yes, all the time	2 Yes, most of the time	3 Yes, all the time
182	1 Partner-Husband		32	2 Yes, Very well	2 Yes, Very well	1 Male	3 Married	1	1 Yes	3 Seventh Day Adventist	0 Luo	3	3		3 Good	2 Somewhat long	0 No, none of them	2 Yes, most of the time	3 Yes, all the time	3 Yes, all the time	8 Dont know	3 Yes, all the time	3 Yes, all the time	2 Yes, most of the time	1 Yes, a few times	3 Yes, all the time	0 No, never	0 No, never	3 Yes, all the time	3 Yes, all the time	3 Yes, all the time	3 Yes, all the time	0 No, never	2 Yes, most of the time	1 Yes, a few times	1 Yes, a few times	0 No, never	2 Yes, most of the time	2 Yes, most of the time	1 Yes, a few times	0 No, never	2 Clean	1 Yes, a few times	1 Yes, a few times	0 No, never
183	1 Partner-Husband		35 years	2 Yes, Very well	2 Yes, Very well	1 Male	3 Married	1	0 No	4 Other Christian	2 Luhya	3	3		4 Very Good	1 Somewhat short	3 Yes, all of them	3 Yes, all the time	8 Dont know	8 Dont know	8 Dont know	8 Dont know	2 Yes, most of the time	8 Dont know	8 Dont know	3 Yes, all the time	8 Dont know	1 Yes, a few times	8 Dont know	8 Dont know	1 Yes, a few times	0 No, never	0 No, never	3 Yes, all the time	3 Yes, all the time	0 No, never	0 No, never	3 Yes, all the time	3 Yes, all the time	3 Yes, all the time	1 Yes, a few times	2 Clean	8 Dont know	3 Yes, all the time	2 Yes, most of the time
184	1 Partner-Husband		38	2 Yes, Very well	2 Yes, Very well	1 Male	3 Married	2	0 No	4 Other Christian	2 Luhya	6	7		4 Very Good	2 Somewhat long	0 No, none of them	3 Yes, all the time	3 Yes, all the time	3 Yes, all the time	3 Yes, all the time	3 Yes, all the time	3 Yes, all the time	3 Yes, all the time	8 Dont know	3 Yes, all the time	3 Yes, all the time	3 Yes, all the time	3 Yes, all the time	1 Yes, a few times	3 Yes, all the time	3 Yes, all the time	3 Yes, all the time	3 Yes, all the time	0 No, never	1 Yes, a few times	8 Dont know	3 Yes, all the time	3 Yes, all the time	3 Yes, all the time	0 No, never	2 Clean	3 Yes, all the time	3 Yes, all the time	3 Yes, all the time
185	2 Mother in Law		45	2 Yes, Very well	2 Yes, Very well	0 Female	3 Married	1	0 No	2 Protestant/Pentecostal	8 Kuria	5	5	1 Yes	3 Good	0 Very short or dont wait	0 No, none of them	3 Yes, all the time	3 Yes, all the time	3 Yes, all the time	3 Yes, all the time	3 Yes, all the time	3 Yes, all the time	3 Yes, all the time	0 No, never	3 Yes, all the time	3 Yes, all the time	3 Yes, all the time	3 Yes, all the time	3 Yes, all the time	3 Yes, all the time	3 Yes, all the time	3 Yes, all the time	3 Yes, all the time	3 Yes, all the time	0 No, never	0 No, never	3 Yes, all the time	3 Yes, all the time	3 Yes, all the time	3 Yes, all the time	2 Clean	3 Yes, all the time	3 Yes, all the time	3 Yes, all the time
186	4 Sister/Sister in law		23	2 Yes, Very well	2 Yes, Very well	0 Female	3 Married	2	0 No	2 Protestant/Pentecostal	2 Luhya	3	3	1 Yes	4 Very Good	2 Somewhat long	0 No, none of them	3 Yes, all the time	3 Yes, all the time	3 Yes, all the time	3 Yes, all the time	3 Yes, all the time	3 Yes, all the time	3 Yes, all the time	0 No, never	3 Yes, all the time	3 Yes, all the time	3 Yes, all the time	3 Yes, all the time	3 Yes, all the time	3 Yes, all the time	3 Yes, all the time	0 No, never	3 Yes, all the time	0 No, never	1 Yes, a few times	0 No, never	3 Yes, all the time	2 Yes, most of the time	3 Yes, all the time	0 No, never	2 Clean	3 Yes, all the time	3 Yes, all the time	3 Yes, all the time
187	1 Partner-Husband		30yrs	2 Yes, Very well	2 Yes, Very well	1 Male	3 Married	5	0 No	3 Seventh Day Adventist	0 Luo	1	1		4 Very Good	1 Somewhat short	0 No, none of them	3 Yes, all the time	3 Yes, all the time	2 Yes, most of the time	3 Yes, all the time	2 Yes, most of the time	3 Yes, all the time	3 Yes, all the time	8 Dont know	3 Yes, all the time	3 Yes, all the time	2 Yes, most of the time	1 Yes, a few times	0 No, never	2 Yes, most of the time	2 Yes, most of the time	0 No, never	3 Yes, all the time	0 No, never	0 No, never	0 No, never	3 Yes, all the time	3 Yes, all the time	3 Yes, all the time	0 No, never	3 Very clean	3 Yes, all the time	2 Yes, most of the time	3 Yes, all the time
188	1 Partner-Husband		49	2 Yes, Very well	2 Yes, Very well	1 Male	3 Married	4	0 No	0 Catholic	0 Luo	3	3		3 Good	3 Very long	0 No, none of them	0 No, never	0 No, never	2 Yes, most of the time	0 No, never	3 Yes, all the time		0 No, never	0 No, never	2 Yes, most of the time	1 Yes, a few times	3 Yes, all the time	1 Yes, a few times		1 Yes, a few times		2 Yes, most of the time	2 Yes, most of the time	0 No, never	0 No, never	0 No, never	0 No, never	0 No, never	2 Yes, most of the time	2 Yes, most of the time	1 Dirty	2 Yes, most of the time	2 Yes, most of the time	2 Yes, most of the time
189	1 Partner-Husband		34 years	2 Yes, Very well	2 Yes, Very well	1 Male	3 Married	5	1 Yes	3 Seventh Day Adventist	0 Luo	3	3		5 Excellent	1 Somewhat short	1 Yes, a few of them	1 Yes, a few times	2 Yes, most of the time	2 Yes, most of the time	3 Yes, all the time	3 Yes, all the time	0 No, never	1 Yes, a few times	1 Yes, a few times	1 Yes, a few times	2 Yes, most of the time	2 Yes, most of the time	2 Yes, most of the time	0 No, never	3 Yes, all the time	3 Yes, all the time	0 No, never	3 Yes, all the time	3 Yes, all the time	0 No, never	0 No, never	3 Yes, all the time	3 Yes, all the time	3 Yes, all the time	0 No, never	2 Clean	3 Yes, all the time	3 Yes, all the time	3 Yes, all the time
190	3 Mother		59	0 No, cannot read	0 No, cannot read	0 Female	3 Married	2	0 No	4 Other Christian	2 Luhya	12	13	0 No	3 Good	3 Very long	1 Yes, a few of them	0 No, never	3 Yes, all the time	3 Yes, all the time	3 Yes, all the time	3 Yes, all the time	0 No, never	0 No, never	0 No, never	3 Yes, all the time	0 No, never	0 No, never	0 No, never	0 No, never	0 No, never	3 Yes, all the time	0 No, never	3 Yes, all the time	0 No, never	0 No, never	0 No, never	3 Yes, all the time	2 Yes, most of the time	2 Yes, most of the time	0 No, never	1 Dirty	3 Yes, all the time	3 Yes, all the time	3 Yes, all the time
191	2 Mother in Law		56	1 Yes, but with some difficulty	1 Yes, but with some difficulty	0 Female	4 Widowed	1	1 Yes	4 Other Christian	0 Luo	5	7	1 Yes	3 Good	2 Somewhat long	0 No, none of them	0 No, never	0 No, never	0 No, never	3 Yes, all the time	2 Yes, most of the time	2 Yes, most of the time	1 Yes, a few times	0 No, never	3 Yes, all the time	2 Yes, most of the time	1 Yes, a few times	1 Yes, a few times	0 No, never	0 No, never	0 No, never	0 No, never	1 Yes, a few times	0 No, never	2 Yes, most of the time	0 No, never	0 No, never	1 Yes, a few times	1 Yes, a few times	0 No, never	2 Clean	3 Yes, all the time	3 Yes, all the time	3 Yes, all the time
192	9 Other (specify)___________	Grandmother	59	1 Yes, but with some difficulty	1 Yes, but with some difficulty	1 Male	3 Married	1	0 No	0 Catholic	0 Luo	4	8		3 Good	1 Somewhat short	1 Yes, a few of them	3 Yes, all the time	3 Yes, all the time	3 Yes, all the time	0 No, never	8 Dont know	3 Yes, all the time	0 No, never	3 Yes, all the time	3 Yes, all the time	1 Yes, a few times	2 Yes, most of the time	2 Yes, most of the time	0 No, never	3 Yes, all the time	3 Yes, all the time	0 No, never	3 Yes, all the time	0 No, never	0 No, never	0 No, never	3 Yes, all the time	3 Yes, all the time	2 Yes, most of the time	0 No, never	2 Clean	3 Yes, all the time	0 No, never	3 Yes, all the time
193	3 Mother		36	2 Yes, Very well	2 Yes, Very well	0 Female	3 Married	2	0 No	3 Seventh Day Adventist	0 Luo	2	2	0 No	3 Good	0 Very short or dont wait	3 Yes, all of them	3 Yes, all the time	3 Yes, all the time	3 Yes, all the time	3 Yes, all the time	3 Yes, all the time	3 Yes, all the time	0 No, never	8 Dont know	3 Yes, all the time	3 Yes, all the time	3 Yes, all the time	3 Yes, all the time	3 Yes, all the time	3 Yes, all the time	0 No, never	0 No, never	3 Yes, all the time	3 Yes, all the time	0 No, never	0 No, never	2 Yes, most of the time	3 Yes, all the time	3 Yes, all the time	3 Yes, all the time	3 Very clean	3 Yes, all the time	3 Yes, all the time	3 Yes, all the time
194	2 Mother in Law		56	1 Yes, but with some difficulty	1 Yes, but with some difficulty	0 Female	4 Widowed	1	0 No	2 Protestant/Pentecostal	0 Luo	4	6	1 Yes	3 Good	2 Somewhat long	0 No, none of them	1 Yes, a few times	2 Yes, most of the time	2 Yes, most of the time	2 Yes, most of the time	1 Yes, a few times	1 Yes, a few times	0 No, never	0 No, never	2 Yes, most of the time	1 Yes, a few times	2 Yes, most of the time	3 Yes, all the time	0 No, never	1 Yes, a few times	2 Yes, most of the time	0 No, never	1 Yes, a few times	2 Yes, most of the time	1 Yes, a few times	1 Yes, a few times	3 Yes, all the time	2 Yes, most of the time	2 Yes, most of the time	2 Yes, most of the time	2 Clean	2 Yes, most of the time	2 Yes, most of the time	3 Yes, all the time
195	1 Partner-Husband		30yrs	2 Yes, Very well	2 Yes, Very well	1 Male	3 Married	2	1 Yes	2 Protestant/Pentecostal	0 Luo	4	4		3 Good	1 Somewhat short	0 No, none of them	8 Dont know	3 Yes, all the time	2 Yes, most of the time	2 Yes, most of the time	3 Yes, all the time	2 Yes, most of the time	2 Yes, most of the time	0 No, never	3 Yes, all the time	3 Yes, all the time	3 Yes, all the time	2 Yes, most of the time	3 Yes, all the time	2 Yes, most of the time	2 Yes, most of the time	0 No, never	3 Yes, all the time	0 No, never	1 Yes, a few times	0 No, never	3 Yes, all the time	3 Yes, all the time	3 Yes, all the time	0 No, never	3 Very clean	2 Yes, most of the time	3 Yes, all the time	3 Yes, all the time
196	1 Partner-Husband		37yrs	2 Yes, Very well	2 Yes, Very well	1 Male	3 Married	4	0 No	3 Seventh Day Adventist	0 Luo	3	3		3 Good	1 Somewhat short	0 No, none of them	3 Yes, all the time	3 Yes, all the time	2 Yes, most of the time	3 Yes, all the time	2 Yes, most of the time	3 Yes, all the time	3 Yes, all the time	3 Yes, all the time	3 Yes, all the time	3 Yes, all the time	3 Yes, all the time	3 Yes, all the time	3 Yes, all the time	3 Yes, all the time	1 Yes, a few times	0 No, never	3 Yes, all the time	3 Yes, all the time	0 No, never	0 No, never	3 Yes, all the time	3 Yes, all the time	2 Yes, most of the time	1 Yes, a few times	2 Clean	2 Yes, most of the time	2 Yes, most of the time	3 Yes, all the time
197	1 Partner-Husband		28	2 Yes, Very well	2 Yes, Very well	1 Male	3 Married	4	0 No	3 Seventh Day Adventist	0 Luo	3	3		3 Good	1 Somewhat short	2 Yes, most of them	2 Yes, most of the time	3 Yes, all the time	1 Yes, a few times	2 Yes, most of the time	2 Yes, most of the time	2 Yes, most of the time	1 Yes, a few times	2 Yes, most of the time	2 Yes, most of the time	2 Yes, most of the time	3 Yes, all the time	2 Yes, most of the time	1 Yes, a few times	2 Yes, most of the time	1 Yes, a few times	2 Yes, most of the time	1 Yes, a few times	1 Yes, a few times	0 No, never	0 No, never	2 Yes, most of the time	3 Yes, all the time	2 Yes, most of the time	8 Dont know	8 Dont know	3 Yes, all the time	3 Yes, all the time	2 Yes, most of the time
198	3 Mother		53	1 Yes, but with some difficulty	1 Yes, but with some difficulty	0 Female	3 Married	1	1 Yes	4 Other Christian	2 Luhya	8	10	0 No	2 Fair	3 Very long	0 No, none of them	0 No, never	2 Yes, most of the time	2 Yes, most of the time	2 Yes, most of the time	2 Yes, most of the time	2 Yes, most of the time	3 Yes, all the time	0 No, never	3 Yes, all the time	3 Yes, all the time	3 Yes, all the time	3 Yes, all the time	3 Yes, all the time	3 Yes, all the time	3 Yes, all the time	0 No, never	2 Yes, most of the time	8 Dont know	1 Yes, a few times	1 Yes, a few times	3 Yes, all the time	3 Yes, all the time	3 Yes, all the time	3 Yes, all the time	2 Clean	3 Yes, all the time	3 Yes, all the time	3 Yes, all the time
199	3 Mother		38	2 Yes, Very well	2 Yes, Very well	1 Male	3 Married	2	0 No	0 Catholic	0 Luo	5	5		3 Good	2 Somewhat long	2 Yes, most of them	2 Yes, most of the time	2 Yes, most of the time	2 Yes, most of the time	2 Yes, most of the time	2 Yes, most of the time	0 No, never	1 Yes, a few times	0 No, never	2 Yes, most of the time	2 Yes, most of the time	2 Yes, most of the time	2 Yes, most of the time	1 Yes, a few times	1 Yes, a few times	2 Yes, most of the time	1 Yes, a few times	2 Yes, most of the time	2 Yes, most of the time	1 Yes, a few times	1 Yes, a few times	2 Yes, most of the time	2 Yes, most of the time	3 Yes, all the time	1 Yes, a few times	1 Dirty	2 Yes, most of the time	2 Yes, most of the time	2 Yes, most of the time
200	1 Partner-Husband		50	2 Yes, Very well	2 Yes, Very well	1 Male	3 Married	2	0 No	4 Other Christian	2 Luhya	6	7		3 Good	2 Somewhat long	8 Dont know	8 Dont know	0 No, never	0 No, never	3 Yes, all the time	3 Yes, all the time	0 No, never	0 No, never	0 No, never	3 Yes, all the time	0 No, never	0 No, never	1 Yes, a few times	0 No, never	2 Yes, most of the time	3 Yes, all the time	3 Yes, all the time	2 Yes, most of the time	0 No, never	1 Yes, a few times	1 Yes, a few times	2 Yes, most of the time	2 Yes, most of the time	0 No, never	0 No, never	1 Dirty	3 Yes, all the time	3 Yes, all the time	2 Yes, most of the time
201	2 Mother in Law		65	1 Yes, but with some difficulty	1 Yes, but with some difficulty	0 Female	3 Married	1	0 No	4 Other Christian	2 Luhya	6	3	0 No	2 Fair	1 Somewhat short	0 No, none of them	2 Yes, most of the time	3 Yes, all the time	3 Yes, all the time	3 Yes, all the time	3 Yes, all the time	3 Yes, all the time	0 No, never	0 No, never	3 Yes, all the time	3 Yes, all the time	2 Yes, most of the time	2 Yes, most of the time	2 Yes, most of the time	3 Yes, all the time	0 No, never	0 No, never	2 Yes, most of the time	8 Dont know	0 No, never	0 No, never	0 No, never	3 Yes, all the time	3 Yes, all the time	0 No, never	2 Clean	3 Yes, all the time	3 Yes, all the time	3 Yes, all the time
202	1 Partner-Husband		27	2 Yes, Very well	2 Yes, Very well	1 Male	3 Married	5	1 Yes	3 Seventh Day Adventist	0 Luo	1	1		3 Good	8 Dont know	0 No, none of them	3 Yes, all the time	2 Yes, most of the time	1 Yes, a few times	0 No, never	2 Yes, most of the time	2 Yes, most of the time	0 No, never	0 No, never	3 Yes, all the time	0 No, never	2 Yes, most of the time	3 Yes, all the time	0 No, never	3 Yes, all the time	1 Yes, a few times	0 No, never	1 Yes, a few times	0 No, never	2 Yes, most of the time	0 No, never	0 No, never	3 Yes, all the time	3 Yes, all the time	0 No, never	2 Clean	0 No, never	0 No, never	3 Yes, all the time
